# Supplementary material for: Conspiracy theories and misinformation about COVID-19 in Nigeria: Implications for vaccine demand generation communications
Source: Vaccine. 2022 Mar 18;40(13):2114–21. doi: 10.1016/j.vaccine.2022.02.005 (PMC8830779; doi:10.1016/j.vaccine.2022.02.005)
Supplement: Supplementary data 4 [file mmc4.xlsx]

## Sheet: All
S/N	Respondent	Interview type	State	Conspiracy theories (CT)				Information & Communication			Perception about COVID & COVID vaccine				Trust		Social Norms					COVID-19 vaccine acceptability					Moral Foundation						Recommendation
				Content of conspiracy theories circulating about COVID-19 and COVID-19 vaccines. Characteristics that predict the likelihood of believing in COVID-19 or COVID-19 vaccine conspiracy theories and its drivers				Source of information about COVID and COVID vaccine, how realiable the source is, and platforms were these information are disseminated			Knowledge about COVID-19, self-perception and of others, and percieved risk posed by the disease				How confident they feel in the government and service providers		Describe any social norms involved in decision making for observing preventive measures and vaccination, and reasons for refusals					Attitudes about vaccine, acceptability of COVID vaccine, and reasons for refusal					Decision making process for vaccination i.e. When you want to make a decision about vaccination for yourself or your children, what are the things you consider?						Approaches to overcome conspiracy beliefs and theories about vaccination.
				Information heard	Effect of CT on COVID preventive mesaures	Effect of CT on COVID vaccine acceptability	Demography of conspiracy theory belivers	Source of information	Reliability of source of information	Sharing platform & means of verifying credibility	Knowledge about COVID-19	Self perception	Perception of others	Risk to self	Confidence in Govt authorities	Confidence in Service providers	Colleagues	Service providers (doctors, nurses etc.)	Community & Religious leaders	Peers/ close relative	Community members	Opinion about vaccines in general	Personal opinion about COVID-19 vaccines	Acceptability of COVID-19 vaccine	Vaccine hesistancy	Demography of people who will not accept the vaccine	Caring	Fairness	Respect	Liberty	Loyalty	Purity	Conspiracy theories	Vaccine Hesistancy	Type of messages and who to disseminate
1	Pregnant women	FGD	Lagos	COVID-19 can't be cured.Number of cases reported are not genuine.	Depending on the source of infirmation, if its from a reliable source its encourages us to adhere but from most information on social media are jokes and rumuors		Only indected persons,	Radio, TV, Newspaper	Most feels the sources arent very reliable bacause they only hear but do not see what is reported. 1respondent feelsits reliable when a relative was infected	Some of the respondents do not share because seeing is bellieving while some share the information on facebook at times without verifying	All respondents are knowlegdeable about COVID-19 symptoms, prevention and transmission	Some people perceive COVID-19 as not real, its just numbers, whlie Some perceiveit to be very real	Some people perceive COVID-19 as not real, its just numbers, whlie Some perceiveit to be very real	Aware of the risk but bible says no harm will come to me. Believe if preventive measures are taken for granted such person could be infected	Government shouldn’t make the vaccine compulsory. The government also need to communicate the threats better							Most of the respondents believes vaccines are good	Not sure COVID-19 is real, therefore why should there be a vaccine. Vaccines will not work. 2 respondents feels the vaccines is good	2 of the respondents are willing to accept vaccines. Others wont take the vaccines. Some stated nobody can influence them to take the vaccines									Most believes nothing can be done because it is a personal decision.	Top government officials to take the vaccines first. Community/Religious leaders with integrity can influence uptake
2	Male Adults	FGD	Lagos	COVID is an end time plan of the devil, plot for the anti Christ, imported part of the face mask contain poison, COVID vaccine is harmful and they want to use it to reduce the African population, COVID vaccines to be deployed in Nigeria is not the same as the one used in other countries thus, the reason to have leaders get vaccinated first,	Rumors on COVID-19 did not discourage mask wearing for him and his children, handwashing and use of sanitizers	Acceptability of COVID vaccine is an issue for him because of the circulating rumors. No need for vaccine introduction because Africa has a low death rate compared to Americans. COVID vaccine was produced in a short period	Some pastors, uneducated, the hear-sayers,	Social media, radio, Television but percieves community sensitization as the most effective because not everyone has time to listen to radio or watch TV.			Most respondents are knowlegable about COVID-19 prvention, transmission, and syptoms. Only 1 respondents mentioned not been priviledged to be educated.	Believes COVID is real because he is aware of someone affected, people are dying, US president Donald Trump confirmed it on air, and foods were shred house-tohouse during lockdown, have seen the impact of COVID globally,	People percieve COVID as not real, a scam, a means for Govt to siphon money, COVID cannot survive in Nigerian weather. They also need evidence of people infected. Believe their faith will protect them from COVID		Want the leaders to take the vaccine first to observe reaction and inform next action because there is believe that the vaccine to be deployed in Nigeria is not the same as that of other countries. Believes Govt are trying with community but people believe they are using them to siphon money	Need to be sure of the credibility of the service provider before accepting recommendation because they believe people can be bribed.		Need to be sure of the credibility of the service provider before accepting recommendation because they believe people can be bribed.				There is general acceptability for vaccine because of its ability to control previous outbreaks. However, there are parents who refuse because they are not educted about it. Community opinion does not influence his decision about vaccination because he knows the right thing.	Circulating rumors made him believe the vaccine is harmful and used to reduce the population of Africa. Learnt from a priviledged Christian gathering that the COVID vaccines to be deployed in Nigeria is not the same as the one used in other countries thus, the reason to have leaders get vaccinated first, COVID vaccine was produced in a short period, No need for vaccine introduction because Africa…	Majority are unsure if the vaccine works and is safe because of the reported side effects and will like to see someone protected with the vaccine.	Awaiting reaction from first vaccinators								Use media to show evidence of people infeted with COVID-19. Conduct awareness campaigns on COVID	Vaccine shouln't be made compulsory.	Educate people on the benefits of the COVID vaccine Religious leaders, community leaders, traditional rulers, the government because theay are close to the people, are highly respected and trusted
3	PM SERICC	KII	Lagos	People saying it’s a wide form of malaria when they heard use of quinine for treatment. People believe the elderly are more likely to die. There is no vaccine that gives life immunity, It is way to control population in Africa, Bill Gates wants to kill a large population of humans	Some of this misinformation particularly during the first wave made people (particularly the youths) to disregards most of the preventive measures	All these information cannot affect my decisions on accepting the vaccine	Hard core Muslims (do not believe in anything from western countries) and Igbos in Nigeria because they do not trust the government	TV (World news on BBC), Government through NPHCDA trainings, NCDC	My sources are all saying the same thing, I would rate them at 80%	NPHCDA trainings were stepdowned at various LGAs to educate them on COVID_19 also. We work with directives from the Lagos State ministry of health, which is the same directive from NCDC and we believe this directives	COVID-19 is a strain of COVID virus thata originated from Wuhan, China. It is widespread and believed to be an animal disease that now affects humans. Respondent Is very knowledeable on the symptoms of COVID-19	COVID-19 is very real and not a myth.	It is important to protect others however we cannot exclude that it can be dangerious when done wrongly	First thing I will like to know that is that does it protects me because there has been no vaccine for the corona virus or the flu virus, that gives life time immunity. What I wonder is if I will have to be taking vaccine on a regular basis or like the measles vaccine that I have to take it once	Government havent done their best in communicating to the public on timeline of vaccine availability and where to get it								Is the vaccine safe? Is it effective? And how does it work? Production of the vaccine is rushed, it should take at least 2 years	Yes I will only accept the vaccine if it is safe, effective and I understand how it works	Those that do not trust the government and anything from western countries		Yes, the whole idea is not just to protect myself but to be part of an immune community	I will not take total offence against fairnees, though it bothers me but we are in a country where it is a norm			I will not accept it if it is made compulsory		There is no way to stop fake news, everybody needs to take responsibilities particularly on social media. Social medai administrators needs to do more to avoid spread of fake news	Speaking to religious leaders	We need to understand their reasons for refusal first, before messages can be developed. The government is in the best position to do this and also ensure to convene the messages in Yoruba
4	Health worker	KII	Lagos	Use of alcohol. Use of chloroquine to treat COVID-19		Misinformation cant discourage initial thought on vccine acceptability	Some northerners	Credible news outlets		Information verified through research	COVID-19 is a viral disease and it is airborne. Respondents fully aware of symptoms, transmission and prevention	Concerned but fully fortified	No wont take the vaccine untill several people have received it and showed no adverse effects	Aware of the risk if protectivie measures are not in place	Vaccine efforts should be decentralized because people can be dubious			Reccommendation from SPs will help with acceptance	Community leaders and religious leaders are powerful as regards to vaccine acceptability	Close peers taking the vaccine will convince others to take			Due to rumours on side effects, I would reject the vaccine. Not sure if its real or its just for the money	Yes but will wait untill several people have received it and showed no adverse effects	Children and pregnant women shouldn’t get it vaccine yet for their health sake									Enlightment and sensitization.	Religious leaders be engaged to sensitize at churches and mosques
5	Female Adults	FGD	Lagos	COVID-19 is not real. COVID-19 would be used to monitor everyone		Accepatability of the vaccine will be based on evidence because according to rumuors it will be used to monitor everyone	People from age 40 above	Social media, Church, Mosque, WHO	Social media is less reliable. Information from WHO are reliable	Share information on social media after verifying from research and asking professionals	Some respondents are knowledgeable of symptoms, transmission and prevention	COVID is real as seen on TV across the world			Government should improve on their credibility, this will help masses to believe them. Government should look into local vaccine production							Vaccination is good. It protects against infectious diseases, though there are people who still don’t believe in vaccines	Government are not transparent about the vaccines, Some respondent do not know anything about the vaccine	All respondents wont be taking the vaccines untill there are evidences that it is safe									Government should make masses believe through local radio and TV	Government officials should take the vaccines first
6	Health worker	FGD	Lagos	COVID-19 is not real. COVID-19 is a result of God's anger. Disease of the rich. COVID-19 is God's way of punishing politians. COVID-19 is a means to give people micro chips	Health workers knows the importance of these measures hence the rumuors cant discourage them		There are no specific categories depends on individual perception	Government, Radio, Social media	NCDC is the most reliable source	Share information from NCDC on social media	Respondents fully aware of symptoms, transmission and prevention	COVID-19 is very real and have seen cases	Most people do not believe its real	Anybody can be infected especially health workers at the frontline	Government needs to be truthful. Major problem in the country is not COVID-19				Religious leaders are powerful as regards to vaccine acceptability			Some people do not believe in vaccines. Some says their pastor said they shoudnt take vaccines. Some will only take if they are forced to. While some are very happy to take vaccines	No opinon untill vaccines is made avialable. COVID-19 is a new vaccine therefore people will hesitate at first but with time their opinion will change. Government officials should be the first to take the vaccine. Lack of trust in the vaccine because itwas developed within 6 months. COVID-19 vaccine is new so it migh have adverse effects	Most of the respondents havent decided yet untill vaccines becomes available									Government needed to be truthful and transparent. Dafaulters of preventive measures should be convicted	With proper education and sensitization people will later take the vaccine	Government, health workers, religious leaders and politians should be involved in desseminating messages on COVID
7	Muslim Religious leader	FGD	Lagos	People do not trust the government and believe its just a means to get financial contributions. Some believes traditional herbs protects them against COVID-19. COVID-19 aims to make USA world power. Without COVID-19 vaccine you cant access other countries. Control world population through electronic chips	The rumours do not deter obeying the preventive measure bacause it cost nothing to adhere to the measures	Accepting the vaccine wont be an issue regardless of the CT because individual believes are estaablished already	Middle class individuals, Igbo ethnic group generally believes it doesn’t exist	Radio, TV, Social media, Newspaper stands	Information on social media are less reliable. Information from Tv and radio are seen as reliable	Do not verify because most of the information are from reliable sources	COVID is a global pandemic. Respondents are aware of mode of transmission and symptoms and some of the preventive measures	All perceive COVID-19 is real but doubts its existence in Nigeria. Actions of government like NIN registration also further butress these doubts	Most people do not believe its real		Actions of government like NIN registration also further butress these doubts. Government disobeying the social gathering rules. Government isnt taking full responbility. Government attitude s negative hence people don’t believe them				Imam decision will influence acceptability of the vaccine			Vaccines based on research is very good, helps to protect against disease. Vaccine is about prevention. Vaccine is good for treatment Other diseases have come and gone, believes with prayers COVID will be defeated	Nigeria as country is divided by tribe, ethnicity and religion. Different vaccine from different producers which is not supposed to be. Vaccines should be produced by one source to prevent doubts	Most respondents are willing to take the vaccine as long as it is effective. Manufacturers, side effects, and source of the vaccines will help with decision making on vaccine acceptance. 1 respondent noted that they will take the vaccine only when they see someone they know take it									Take people to isolation centers to see COVID patients	Imams should be used to educate people on the importance of vaccines	Leaders should address the people and be transparent with them
8	LIO	KII	Lagos			Accepting the vaccine wont be an issue regardless of the CT	Somme Elites, Some poor individuals. Some tribes like the Egun people	Media, and through government organized trainings	Information source is reliable	Believes the information is coming from the right source which is the SIO then we share	COVID-19 is a deadly viral diseas.Respondent is knowledgeableon the mode of transmission, symptoms and preventive measures for COVID-19	COVID-19 is real, have seen people who had COVID-19 and most of them died	Some do not believe they can contact the disease	Staff was exposed to a positive COVID-19 patient, No one knew of the patient status until death	Government have failed to communicate rightly with the public				Community leaders and religious leaders are powerful as regards to vaccine acceptability			Believe in vaccines	Believes vaccine have to be certified it can be accepted	Yes, believes it will protect against exposure COVID-19 patients			For the love of my family	Some people will always have access first depending on who you know					Awareness creation use of billboards and posters	Enlightment and sensitization.Use of posters and Images to educate	Educate by showing videos of those that have contracted this disease. Use influential people within the society
9	Health worker	KII	Lagos	Nigeria weather is too strong for the virus to survive, hence Nigerians cannot be infected. COVID-19 vaccine alters body metabolism. Pregnant women and nursing mothers shouldn’t take the vaccine		CT cannot discourage accepability of the vaccines because they are all rumours	Depends on people mindset and thinking	Through seminars	1	Verify information before sharing with friends and family	COVID-19 is a deadly virus that can affect all. Respondent understands sysmptoms, transmission and preventive measures	Very sure COVID-19 exists	About 80% believes while 20% doesn’t	Very concerned and scared for my immunity. Vaccine should be made available	Confidence in government is high and believes vaccine shouldbe made compulsory			Reccommendation from SPs will help with acceptance				Vaccination is very important	Vaccination is very important. To be aware of the adverse effects if any	Yes			Keeping myself and family safe is paramount					Religion doesn’t stop me from taking vaccines	Door to door awareness campaign like Polio programs. Acceptance cant be forced except it is a law	Health talk	Providing information on COVID-19 through news platforms
10	PM SERICC	KII	FCT	COVID-19 doesn’t exist, it is a biological weapon, Bill Gates wants to make money, Microchip to trap people	People tend to believe rumours more than scientific facts. Looking at the behavioral change model it requires time and different approaches to change people opinion before they can adopt the preventive measures	Some persons will be influenced based on CT going around, however through education they can be convinced to do the righ thing	Cross sectional study would be required to know this.	WHO website, NCDC website and CDC	All 3 sources are very reliable. Data on NCDC are from the public health labs,the same information also goes to WHO	Usually don’t share information expect in situation to dispel rumours on WhatsApp. Social network already comprise of people with access to credible information	Respondent have a very vast knowledge of COVID-19, its symptoms, modeof transmission, prevention and treatment		People's beliefs are very strong. Science usuallyhave lots of conflicts with religious beliefs		Looking at the whole health system, COVID-19 is not the top priority. Due to global economic policies its understandable for the government to be focused on it. Government should work on strengthening the health systems and it will also impact COVID. Government have tried in terms of communication and information on COVID is everywhere, however alot more needs to be done now that they are plannin…				The believe people have in them is very high				The vaccines are safe and effective and this have been proven because it is tested and a lot of people have taken it. Some people feel the production time is short however this is so because of advanced technologies in genomic sequencing. COVID-19 vaccine is new hence it will continually be under survelliance. The vaccines are expensive, recommend a risk based approach for vaccine administering	Yes, because I want it to be protected. Vaccine should be free and easily accessible			Safety of the vaccine to avoid causing more harm instead of preventing it				Moral obligation is to families and human rights needs to considered		Provide the righ information through rumour management	Government should leverage on existing platforms and strucuture to address vaccine acceptability	Messgaes should be on the safety and effectiveness of the vaccines, Messages to educate and dispel rumours. Messages should be disseminated via community approach using the professionals. Religious and Community leaders should be involved
11	Health worker	KII	FCT	COVID is a ploy to siphon funds, PTF is increasing COVID-19 figures to get more money, COVID is connected to 666, COVID is fulfilment of the scripture			Cuts across all groups both learned and illiterates. Religious pesons,	Government through radio jingles, electronic media, journals, social media, seminars and workshops	The workshops/trainings by government and personal research through literatures are the most reliable. Social media is less reliable because everyone put out their personal opinions or beliefs	Step down training to my colleagues and also health education	COVID is a viral disease, with malaria like symptoms, can spread theough direct contact and its airborne. It can be prevented through non-pharmaceutical interventions	COVID-19 is real	80%-90% do not believe it is real. Some that believes still have doubts on why the attention on COVID by the government is not the same with other chronic diseases. Some wants to see with their eyes	Health workers are very afraid and some have tested positive to COVID-19.	Government segration of the frontline health workers, no support inform hazard allowances to local government councils. Government needs to do more in disabusing the mind of Nigerians, A governor came out recently to discourage people from taking the vaccine. Beleive the government will never accept the vaccine if it will detrimantal				Sultan and CAN president will influence acceptance of the vaccine, if they both can take it publicly		Village health committee (VHC) comprises of community leaders, religious leaders and community members gathers to discuss health issues	Vaccination is a preventive intervention. In the past 30 years or so vaccine intervention has helped to reduce infant mortality and morbidity. Courtesy of vaccine, Nigeria is free of polio myelitis	Personally I want the vaccine, however the information have to be right to ease the fear, I saw a Nurse on Aljazeera take the vaccine and she slummed	Will take the vaccine because I want to live. It should be free and duration of its effectiveness should be clearly stated. Indicate safety of vaccines for pregnant women, lactating mothers and under 5 children	The elites are likely to not take the vaccines		Safety of the vaccine				Government needs to do more in disabusing the mind of Nigerians, A governor came out recently to discourage people from taking the vaccine	Pray and trust God to avert any danger associated with the vaccine	Government should show more transparency. Organize more educational platforms through workshop ans seminars		Government, NGO and health workers should disseminate positive information
12	LIO	KII	FCT	COVID-19 is not real, COVID is a big man sickness, Formulating COVID-19 figures			The educated	Radio jingles, TV, Whatsapp, Trainings by NPHCDA and partners	Trainings provides reliable information. Not all messages on whatsapp are reliable	Share information to colleague via step down trainings. Also share NCDC messages via whatsapp	Respondent have a very vast knowledge of COVID-19, its symptoms, modeof transmission, prevention and treatment	COVID-19 is real	Some do not believe because they have not seen an infected person	Believe as a health worker I am susceptible to contracting COVID	Trust the government will do what is right. Believe government must have verified the vaccines before introduction. Governmet have tried and doing their best				Religious leaders can play vital role in acceptance				The vaccine is a welcomed idea, it will offer protection against the infection	Yes,but the authenticity of vaccine would be paramount. Vaccine should be free or payment made affordable			Consider that it doesn’t harm anyone				Believe that government must have their reasons		Engage and educate traditional and religious leaders	Community mobilization	Grassroot stakeholders such as traditional rulers, women groups and youths must be involved
13	Health worker	KII	FCT	COVID-19 vaccine can kill		The rumours can be discouraging to the uptake of the vaccine		Radio and TV	They are reliable	Share information with friends and at church	COVID is a viral disease, with syptoms; running nose, persistent cough, sore throat, fever and can spread theough direct contact and its airborne. It can be prevented through steaming, taking hot water and tea	COVID-19 is real	COVID is real, everyone is taking precautions		Government have the power to do what they desire. Storage capacity for the vaccine due to poor electricity. Government are enforcing the use of face mask and going marke to market							People take vaccines during outbreaks and also during routine immunization people bring their children for immunization	When it becomes avialable I will accept.	Would accept the vaccine to protect myself. However would require to know the side effects and duration of protection. If expensive I wont take it and use other preventive measures. Others will take if there no side effects	Some will not take and they cant be forced to									Government should enforce uptake and punish defaulters. Health education	Awareness messages to the public, messages on the vaccine effectiveness and duration. Disseminated by NGO s and government due to their resources. Town criers should also be involved
14	Older Male Adults	FGD	FCT	COVID is not real because they havent seen anyone with it, COVID is a means to get richer for the politians.COVID is an endtime sign				Radio, TV, community meetings in church and mosque	Radio is more reliable	Share information from news on radio with the community. Do not verify information	COVID-19 is a disease the country have been struggling for moths and has led to hunger and disruption livelihood of poor people due to the lockdown. Infected persons needs to be isolated for 7-14days	Most respondent do not believe COVID is real because the government havent shown them anyone with the disease. 1 respondent believes its real and aware of the risk							Pastors and Imams supports immunization			Thankful forimmunization because it results are seen, children do not fall sick like before. Government have been doing well with immunization	Respondents do not see any need for vaccines untill they have actually seen someone sick with COVID-19	Respondents wont accept vaccines because they do not believe COVID-19 is real
15	Health worker	FGD	FCT	COVID-19 is political, Figures are exagerrated, Isolation cneters are just for photoshoot, COVID-19 is trasmitted via 5g		Would love to take the vaccine but all the information on social media raises some level of doubt in the vaccine		Social media, Journals, NCDC website, TV, Research, Situation reports, PTF	All sources are reliable depending on preferences		Respondent have a very vast knowledge of COVID-19, its symptoms, modeof transmission, prevention and treatment	All respondents believes COIVD 19 is real. Lots of focus on COVID-19 even with low mortality rate	Lots of mistrust in government	1 respondent have been tested positive and are fully aware of its risk	Government is not helping the situation, hoarding of palliatives have led to distrust. Confidence in governmentis low, they need to build trust with Nigerians							Vaccination prevents disease particularly in children. Mothers do not joke with vaccinations. Some people however do not take vaccinations out of ignorance and misconceptions	COVID-19 vaccine is not needed now because its not cost effective and the money is best suited to strengthening health systems. Storage conditions for the vaccine are intense considering how bad electricity is. COVIDisnt an emergency, funds are best channeled into local vaccine production. No information on the protection duration of the vaccine. Producing thevaccines in Nigeria will help to esta…	Most respondents wont take the vaccine until confirm it has no adverse effect on someone who took it. Some believe the preventive measures are sufficient to tackle COVID. 1 respondent will only take it if it was made compulsory	Most people wont take the vaccine								Government needs to address the mistrust by showing patients of COVID-19 in the isolation centers	The president, his vice and key government officials should publicly take the vaccines first Religious leaders should publicly takethe vaccine
16	Fathers U5	FGD	FCT	COIVD is a big man disease, Some believe the cant get infected because they don’t visit big cities and town		Some wouldn’t take the vaccine due to the misinformations in circulation		Through news on TV and radio and on phones (via calls0, Whatsapp, Youtube	TV, Updates are provided daily	Through community meetings organized by the community leader	COVID 19 is a foregin disease transmitted via handshake or close contact. Symptoms arehigh temperature cough. Prevention by hand washing, social distancing and face mask	Respondents believe COVID is real and preventive measures should be adhered to		Believe disease is very deadly based on news								Vaccines are medicines giving to children to fight or prevent disease. Vaccines help the children to grow well.	Vaccination for COVID is very good and a welcomed idea. The vaccine will be helpful. Some wouldn’t take the vaccine due to the misinformations in circulation	Would accept vaccine only if it tested on a Nigerian and it works. Are there side effects after using the vaccine.										Awareness creation. House to house sensitization
17	Older Female Adult	FGD	FCT	COVID-19 is not real				News on TV, Church, Hausa's	Sources are reliable	Inform friends so they can take preventive measures	Respondent hear about Corona and are told to wash hands and use face mask. It can be transmitted from person to person. Most respondents do not know about the symptoms of COVID. People died from COVID-19	Some believe COVID is not real because they havent seen anyone with the diseases. Some believe it is real because the churches and schools are closed			Respondents trust government to do the right thing				Pastors discuss immunization in church			Respondents beleieves immunization is good and are thankful for it. People are scared of measlses, so they take vaccines	All respondents would accept the vaccine but will ask their community leaders first											Community leaders should help with awareness
18	Pregnant women	FGD	Kano	Some people believe that COVID-19 is not real				Radio, healthcare providers and community sensitization, but radio sensitization is the main source		Respondents share information on COVID-19 gotten from radio broadcasts in community gatherings	All respondents are knowledgeable about COVID-19 prevention, transmission, and syptoms.	Respondents believe that COVID-19 is real because of they have heard of and seen people who contracted the disease.	Some people in the community doubt that COVID-19 is real.		Tries to follow all measures recommended by the government.	Believes in vaccination and hospitals and goes directly to hospitals when anything is wrong.						There is general acceptability for vaccines because they can see the effect that vaccines have had on reducing diseases in their children. The diseases suffered by older children in the community are no longer being experienced by the children who were vaccinated.	Respondents believe that the COIVD-19 vaccine will be useful because prevention is better than cure.	Respondents said they will accept the COVID-19 vaccine because other vaccines have worked and they believe this one will also work.									Use radio because radio is everywhere and the easiest way of spreading information. Village heads, district heads, and community leaders can be used in passing the information.		Community sensitization on how the vaccine works.
19	Male Adults	FGD	Kano	COVID is a lie. Some people do not believe in the existence of COVID. Respondent read that a fake COVID-19 vaccine is being brought into the country.			Those that are not on social media and don't watch TV are the ones who believe COVID is not real.	TV stations, radio programmes and text messages.		Respondents show the text messages on COVID-19 to other community members. They also share the information with family members and friends. Calls and sharing of messages individually and in group chats are used. Internet sources are used in verifying information.	All respondents are knowledgeable about COVID-19 prevention, transmission, and syptoms.	Believes COVID is real because they have seen videos on the effects it has had on people. Also because they are trying to protect their health. Also because of information seen on the effect of COVID in other countries and states.	There are people who believe in it and some that don't. Some believe COVID is a lie. Some people do not believe in the existence of COVID because they hear information and are later told it is not true. Believes the fault is also from the government because they don't always do the things they say they will.	Believes that they can contract the disease.	Believes the government is trying to protect the country from COVID-19. The government sometimes tells people they will do something but they don't which reduces trust in the government.				Commuity and district heads, as well as influential community members taking the vaccine will lead to other community members accepting it because they respect the leaders and believe that the leaders will not encourage them to take anything harmful.			There is general acceptability of vaccines. Respondents take their children to be immunized. However, some think immunization causes diseases, some believe it is a contraceptive given to reduce the number of births.	Will take the COVID-19 vaccine as soon as it's available, and will also try to convince people who do not want to take the vaccine.	Will accept the COVID-19 vaccine as soon as it is made available because other vaccines in the past have worked, because they believe in the existence of COVID and want to protect themselves from it. Believes that community members will accept vaccination.		The only hesitation is on whether the vaccines have any side effects. As soon as safety of the vaccine is confirmed, he will receive the vaccine.							The use of community heads and influencers to spread information. Radio and TV discussions can also be used.	Education on vaccine side effects. Vaccine shouln't be made compulsory.	There is need for mobilization and community sensitization. Elders and members of the community should be mobilized and used in spreading the vaccine information. Projector and videos can be used in illustrating the effect. Elders and heads of the community should be informed. Show the effect of the disease on others and how it affected other countries.
20	LIO	KII	Kano	COVID vaccine is not accepted in other countries.		Due to the belief that the vaccine is not accepted in other countries, some people feel it is dangerous and unsafe, and hence, do not want to take the vaccine.	Aged	Media, community health center, village mosque	Deems information from NPHCDA to be the most reliable.	Checks information with that gotten from the primary health centre.	Respondent is knowledgeable about COVID-19 prevention, transmission, and symptoms.	Believes it is real and adheres to all preventive measures to ensure he does not get it.		Believes he can contract the disease and hence, adheres to all preventive measures.					The village head supports vaccination			There are mixed opinions about vaccines. Some people in the community feel it is good, while some do not. However, the group that accepts vaccines are the majority.	Believes that vaccines are safe and work in preventing diseases.	Will accept the COVID-19 vaccine because he believes it will prevent the disease.	Older people										Through the media and community leaders. If the community leader takes it, others will follow suit. If the HOD also takes it, others will follow suit. The health workers, the federal ministry of health, chairman of the local government, district head, religious leaders and the IMAM are also targets for the messages.
21	Health worker	KII	Kano	Unsure whether COVID-19 is a deadly disease in Nigeria because he has not seen or heard of anyone who contracted the disease in his environment. Some say that COVID-19 is a disease of the poor.	Does not affect his wearing of face maks and handwashing.		Older people	Primarily text messages. Also radio, television and social media.	Trusts that the text message contains reliable information and he doesn't want to be infected with the disease.	Does not share the information he receives through text message because he feels the message is for him alone, and the message doesn't ask him to share. Shares the messages gotten through social media with his friends.	Respondent is knowledgeable about COVID-19 prevention, transmission, and symptoms.	Believes COVID is real because of people and cases he has seen on television and adheres to preventive measures to ensure he does not contract it.		Believes that he can contract the disease and will isolate if he does.				Health workers support vaccination.	Religous leaders in the commuity support vaccination.			Believes that vaccination is important because it prevents and stops the spread of diseases.	Believes that the vaccine will prevent COVID-19 and will be happy when it is brought. He trusts that the vaccine is safe because he believes that if it is harmful then it won't be introduced.	Will accept the vaccine because it is his field and he trusts that the vaccine will work. He thinks it will be compulsory since he is a health worker.	Youths, because they say COVID-19 is poverty.	Some groups such as youth may not accept the vaccine until they have evidence that it works.	Considers vaccination because he cares for others and does not want them contracting diseases.		Considers vaccination out of respect to authority to avoid contracting the disease.		Loyalty does not play a factor to the respondent.	Does not consider purity.			Religious leaders and community leaders because their recommendations are deemed powerful. Strong awareness is needed. Town criers and radio can be used.
22	Health worker	KII	Kano	Some people believe that the COVID situation is being manipulated.			Tricycle drivers, lay man	Seminars, social media, television, discussions with colleagues and friends	NCDC confirms the information	Verifies the information using NCDC. Shares information with colleagues, family, friends, and religious community	Respondent is knowledgeable about COVID-19 prevention, transmission, and symptoms.	Believes COVID is real due to his experience as a health worker.		Believes that he can contract the disease, but is not apprehensive about it and believes it is not a death sentence.	Believes that if a COVID vaccine is recommended by the government, including the NPHCDA, then the vaccine is reliable.			Health workers support vaccination in the community.				Believes that vaccines are important in preventing disease.	Believes that the vaccines are still undergoing trials and safety has not yet been proven. Because she doesn't know much about the vaccine, she is not comfortable taking it.	People in the community have general acceptability towards the vaccines that have been in use previously. However, COVID-19 vaccines are new and will come with some apprehension and hesitancy. Respondent is unsure whether she will accept the vaccine.	People who believe in local traditional medicine, e.g. use of herbs (agbo).	Believes that because the vaccine is new and hasn't been used before, there is bound to be some hesitancy.	Considers vaccination because as he protects himself, he protects others.			Believes that nobody can force you to accept vaccination.		Does not consider purity because his faith does not say anything about it.			Significant family members, religious leaders. Public enlightenment, health education about safety of the vaccine in a language the people understand.
23	Female Adults	FGD	Kano	Many people believe COVID is not real. COVID-19 vaccine is deadly and used to reduce the population.			People who have not contracted the virus and have not seen anyone who contracted it. People who are uneducated.	Mass media, radio, word of mouth. Social media such as Instagram and WhatsApp	They believe that whatever they hear on the radio is true. They believe their Muslim brothers and sisters will not deceive them, and so if they say it is true then it is.	There is sharing of information to other members of the community who do not own radios. Information is shared to family members, and at gatherings and celebrations. The information is deemed credible because respondents know someone who has died of COVID in a nearby community.	All respondents are knowledgeable about COVID-19 prevention, transmission, and syptoms.	Believes COVID is real because they have seen and heard of people who contracted the disease.		Believes that they can contract the disease because God can predestine some things to happen to you.	Believes that the government is doing their best to fight the pandemic, and the government will not provide drugs or vaccines that are not good.	Trusts that if health workers say the vaccine is safe, then it is.			Will not accept vaccines if the community heads do not accept them.	Will not accept vaccines if their husbands do not permit them.	Some people do not believe in vaccination, however, it does not affect the respondents decisions and views on immunization.	There is general acceptability of vaccines because they believe immunization in children and adults makes one healthy and protects from diseases. Some members of the commuity believe that vaccination spreads disease instead of preventing, and some believe that it is used to prevent childbirth.	Believes that vaccines work.	Majority say they will accept the vaccine, and believes that everyone, adult and children, should accept the vaccine as soon as it is available. However, concerns are raised about the safety of the vaccine.	People who are not enlightened. Some elderly and children.	Some community members question why vaccine for other diseases such as malaria cannnot be made. Concerns about the safety of vaccines are raised. People may not be willing to pay for the vaccines if it is sold privately because sellers can sell poisonous vaccines just to make money.									Community sensitization, done persistently, on the vaccines is necessary. Mothers and community heads should disseminate the information on COVID-19 vaccines. House to house sensitization should also be done. There is high regard for the King of Kano, and so he should be targeted.
24	Muslim Religious leader	FGD	Kano	Many people believe that COVID-19 is not real because they have not seen people who contracted the disease in their community. .				Text messages, radio, television, health workers, hospital,	They believe the information is reliable because of consistency of the message being passed across platforms.	Information is shared with family, friends, community members in public gatherings. Respondents also say they verify the information, but were unable to state how.	All respondents are knowledgeable about COVID-19 prevention, transmission, and syptoms. Respondents also believe that prayers are important in preventing the disease.	Respondents believe that COVID-19 is real, and hence, follow the precautionary measures.	Many people in the community do not believe that COVID-19 is real. However, respondents report that they do not. Pay attention to those who say it is not real.	All respondents believe that they can contract the disease.	Leaders should first take the vaccine to demonstrate that it can be trusted.							Believes that vaccines work in preventing disease.	Majority believe that they should be careful about the COVID-19 vaccines, and need additional information to decide whether to take it.	There is mixed acceptability of the vaccines. Some would accept it, while some say the leaders and their children have to take the vaccine first before they accept it. Due to a prior negative experience with a new vaccine, many may be unwilling to take the new COVID-19 vaccine.		People in the community are unsure of whether they will take the vaccine, and need the government to provide further enlightenment.									Religious leaders, community heads, and teachers because they are like shepherds and when thry speak, people listen.
25	PM SERICC	KII	Kano	Bill Gates and others have used Nano technology in this vaccine and once you receive this vaccine, they can monitor you and get everything about you. The reason why they want to introduce the vaccine is so that they would have total control of the people - know what you are doing, where you are and things like that.			He believes that conspiracy theory believers cuts across all demographics	NCDC is the primary source of information. WHO, UNICEF also provide information,	Deems information from NCDC, WHO and UNICEF to be highly reliable.	Shares information amongst healthcare workers in his facility and trains them with it, goes for radio programmes where he conducts sensitization in sensitizing the public.	Respondent is knowledgeable about COVID-19 prevention, transmission, and symptoms.	Believes that COVID-19 is real. Adheres to all COVID-19 preventive guidelines because he believes that he needs to teach by example.											Believes that the vaccine is safe, effective, and has been proven scientifically.	Will accept the COVID-19 vaccine because she works in the front line and understands the importance.						Vaccine should not be made compulsory.		Considers purity of the vaccine.			Behavioural change communication is required.
26	SIO		Cross River	COVID-19 is not a natural disease, it was technologically developed. COVID-19 is used to reduce the population of Africans. The COVID-19 vaccine is meant to kill people. Africans are poor and can be used as guinea pigs to test the vaccines. There's no COVID in Nigeria and people are usingit to eat money. There's no COVID in Nigeria.	Respondent believes it will hinder people from following the preventive measures.	Believes it will hinder people from accepting the vaccine.	Community people, the educated and uneducated	NPHCDA, Online sources, Documents from the WHO office		Respondent steps down the information from NPHCDA and WHO. Verifies information shared from online sources and does not share inaccurate information.	Respondent is knowledgeable about COVID-19 prevention, transmission, and symptoms.	Believes COVID is real and adheres to precautionary measures from the NCDC, including face mask, hand washing and use of hand sanitizer.	People perceive COVID is not real	Believes that she can contract COVID-19 because she knows the disease is very dangerous, and does her best to follow all preventive measures.									Believes that the vaccine will solve the COVID-19 problem, and wants it to arrive as soon as possible. Would not be willing to pay for the COVID-19 vaccine.	Will accept the vaccine because as she is the one leading the vaccines effort in her state. Believes that people in the community will accept the vaccine.	Respondent will want to know the safety and efficacy of the vaccine	Uneducated,		Does not consider fairness when making decisions concerning vaccination.							Traditional leaders. Recommends sensitization. Stakeholders on the state and LGA level should be used. Media can also be utilized. Jingles and drama can be used in passing the message. Those who do not believe in the vaccines need to see practical examples of those who have used it.
27	LIO	KII	Cross River	COVID-19 is not real. It is a trick from the government to make money.	Some people do not use face mask because they do not believe it is real.			Training from NPHCDA, SPHCDA, and various other partners on COVID-19. Radio (Correct FM)		Shares the information with community members through social mobilization programs.	Respondent is knowledgeable about COVID-19 prevention, transmission, and symptoms.		COVID-19 is not real. It is a trick from the government to make money.	Believes that she can contract COVID-19 if she does not adhere to the safety measures.	If the vaccine is recommended by the government, including NPHCDA, she will accept the vaccine.								Respondent says that if the vaccine is genuine and will do what it is intended to do, then she will accept it and encourage acceptance. Would not be willing to pay for the COVID-19 vaccine.	Believes that the vaccine will be accepted because they won't want to die.	Respondent has questions that she would consider before accepting the vaccine. Considers whether the vaccine is being produced according to the coronavirus in Nigeria and not other countries. Will the person who is vaccinated still contract the disease? And the need for a second vaccination.	Believes nobody will reject it if the vaccine is genuine because nobody wants to die.									Frontline healthcare workers should be carrying out sensitizations. People should not be forced to accept the vaccine.
28	Health worker	KII	Cross River	COVID-19 is false. Iti is a scam from the federal government. COVID-19 is a game that the federal government is using to reduce the population of the nation. COVID-19 is not real at all.	COVID-19 guidelines, such as use of facemask, are not adhered to because of the belief that it is not real.		Religious people, Community members	Media, radio, TV channels, Social media	Reliable information is obtained from NCDC and NPHCDA	Shares the information through WhatsApp groups, monthly meetings, community meetings, and other channels used in alerting frontline health workers. Verifies this information with that obtained from NCDC	Respondent is knowledgeable about COVID-19 prevention, transmission, and symptoms.	Believes that COVID-19 is real because of the reports she has received from the epicentre Lagos and other regions of the world, reports from NCDC and other frontline healthcare workers.	People believe COVID-19 is not real, and it is a scam the federal government is using to make money.	Believes that she can contract COVID-19 if she does not adhere to the safety measures.								Believes that vaccines are safe.	Believes that the vaccine will prevent COVID-19, and is for the personal safety and safety of the community because she has seen various reports from the NCDC, and the president of the United States getting the vaccine and believes it is good. Will be willing to pay for the vaccine.	Will accept the vaccine if she knows it will protect her and her family. Believes that memberrs of the community and religious leaders will be willing to accept the vaccine.		Religious fanatics	Considers safety of family and children in deciding to get vaccinated.	She does not expect fair treatment, and says it will not affect her decision to take the vaccine.			She does not make this consideration.				Frontline healthcare workers can be used in getting people to accept the vaccine.
29	Male Adults	FGD	Cross River	COVID-19 is not real. There is no COVID-19 in Nigeria because the weather is too hot. The government are using their head and making money. An american woman was used to test the vaccine, and after three weeks she reacted badly.	Despite not believing in the existence of COVID, respondent still wears face mask and follows preventive measures.		The elderly people	Media, phone calls, text messages from NCDC, NGOs,	Reliable information is obtained from NCDC, radio and television	Social media, conversations with friends, phone calls, text messages to ensure that the loved ones are safe.	Respondents are knowledgable about COVID-19 prevention, transmission, and symptoms, even though they do not believe in the existence of them	Some respondent believes COVID-19 is real, however, do not believe it is in Nigeria because of the hot weather in Nigeria. Another respondent believes that it is not real because he has not seen any COVID-19 cases in his community. Respondents still follow the preventive measures. Some respondents believe that it is real.	Some people believe in the existence of COVID-19 while some do not. People do not believe in the existence because they have not seen any COVID-19 cases. People do not adhere to preventive measures such as social distancing.	Majority of respondents believe that they can contract the disease.	Respondents trust the information on COVID-19 because they trust the government.							They accept vaccines for their children because it protects them and prevents diseases.	Respondent questions how quickly the vaccine will work, and whether it will be effective. Another respondent believes the vaccine will work. All respondents will not be willing to pay for the vaccine.	A respondent believes that people from his local community will not accept the vaccine, and will prefer if they're given a monetary donation to take care of themselves rather than a vaccine. Another respondent reports that some people do not believe the vaccine will work for them, while some will wait for others to take it first to be sure that the vaccine is good. Another respondent believes tha…	Respondents feels that seeing is believing, and when he sees others who have been vaccinated and how long they have been vaccinated for, he will then decide whether to be vaccinated.										Chief, youth leader, woman leader, town crier,
30	Health workers	KII	Cross River	COVID-19 is not real. It is political used in makking money. It affects only rich people. It is a kind of microchip that is implanted into the body.	Believes conspiracy theories can discourage people from adhering to preventive measures.		Uneducated	Media, Workshops, Radio, Television,	Believes that information she receives are reliable.	Shares information through community sensitization where the message is passed across in a language the people understand. Respondents also reports that the information is verified.	Respondent is knowledgeable about COVID-19 prevention, transmission, and symptoms.	Believes that COVID is real because of cases she has seen in the teaching hospital she works in.	People believe COVID-19 is not real. It is political used in makking money. It affects only rich people.		Believes the government is doing well in the COVID-19 response and protecting the health of the nation.				Spiritual, traditional and religious beliefs can affect whether people will take the vaccine as people with these beliefs feel like the vaccine will not help them.				Her personal opinion is that if the vaccine is tested and is true, then she will take it. Has seen many misconceptions and myths but her research has shown her that they are false.	Will accept the vaccine if other people are taking it.She will be willing to pay for the vaccine. Believes that if people see her accepting the vaccine and nothing happens to her, they will also be encouraged to accept it.	Will want to know the safety and potency of the vaccine,	Older people, pregnant women, nursing mothers, educated people who believe in conspiracy theories			Does not consider respect to authority because she believes it is a personal conviction						Grassroots and community mobilization. Media, town crier, traditional leaders, opinion leaders. Misconceptions need to be debunked in a simple and effective manner. Visual aids, posters and jingles can be utilized. Pastors should also be involved.
31	Mothers U5	FGD	Cross River	COVID-19 is a lie. It is being used by the government to siphon money. COVID-19 is just malaria. They are just inflating numbers. COVID-19 only exsts for the rich and they brought it to Nigeria. COVID-19 vaccine brings infertility. The COVID-19 vaccine causes paralysis.	False information does not discourage respondent from following preventive measures.		People who live in Calabar municipality	Television, news	Reliable information is sourced from NCDC	Information is shared wherever respondents find themselves.	Respondents are knowledgeable about COVID-19 prevention, transmission, and symptoms. They confirm that they adhere to the NCDC preventive guidelines.	Believes that COVID-19 is real and preventive measures should be adhered to. Another respondent believes it is real because she has seen it killing people.	COVID-19 is a lie. They say the government is using it to swindle funds, and it is just malaria.	Respondents believes that they can contract the disease if they do not adhere to the safety guidelines.				Health workers in the community support vaccination.				There is general acceptability of vaccines. Believes that vaccines are safe and used in preventing disease. Some stubborn mothers will stay at home and refuse to bring their children out for vaccination.	Respondent needs to know where the vaccine is coming from first.	Majority of respondents say they will accept the vaccine to prevent COVID-19, to be safe and because they do not want to die. Some people in the community may not take it because they do not want to die.	Respondent needs to know where the vaccine is coming from first before she will be willing to take it. Another respondent says if NAFDAC approves the vaccine, and the leaders take the vaccine, then they will too.										Healthworkers should sensitize community members. Seminars, workshops, and schools can be used in community sensitization.
32	Older Female Adults	FGD	Cross River	COVID-19 will not get to the community. COVID-19 is not real. COVID-19 is used for business, and those who aren't sick say they are sick so they can collect money. They (the government) want to use COVID for election. COVID only affects places with cold environment.	Respondents do not use face mask because of the belief that COVID-19 will not get to them.			Radio, television, church			Respondents are knowledgeable about COVID-19 prevention, transmission, and symptoms. However, they do not adhere to preventive measures because they believe COVID-19 will not get to them.	Respondent believes that COVID-19 cannot come to their community.	Community members are praying that COVID-19 will not come into their community.	Some respondents are concerned about contracting the disease and are praying that it does not come into their community. A respondent believes she cannot get COVID because the weather in Nigeria is too hot for the virus.		Respondents will take the vaccine if their doctor or health provider recommends it.							Respondents say they do not know enough about the COVID vaccine, but have heard that it can prevent COVID-19. One says if people in Lagos take the vaccine, then she will too.	Majority of respondents say they will accept the vaccine to prevent COVID-19. They are willing to pay for the vaccine but believe that paying for it will reduce the number of people who accept the vaccine. A respondent says she will not accept it because she wants to die.		People who believe that COVID is not real.								Believes that if the chief says they should take the vaccine, they will.	Community sensitization to educate about the vaccine.
33	PM SERICC	KII	Gombe	COVID is not real in Nigeria, ony present in the western countries. COVID is a biological warfare, COVID is jus politics, Western countries are just playing third world countries. It is a disease of the western world. COVID figures are not true	Due to some of this misconceptions people find it difficult to adhere to preventive measures and feel it isnt necessary	Most people wont take the vaccine because they belief it is politicized and hence vaccine might not be safe	Uneducated	Health awareness campaign by NCDC, media jingles, SMS, posters	Reliable information coming from team of experts	Information is shared via social media using whatsapp, facebook. All of the information shared are verified because there are link to click on to read about it. Information shared are received from verified organization such as CDC, MOH and other relevant bodies	COVID-19 is a viral infection that affects the respiratory systems. Respondent have a very vast knowledge of COVID-19, its symptoms, modeof transmission, prevention and treatment	There are pandemic in the past and COVID is also one. There have been SARS, MERS in the past which were all viral heence the belief in COVID. Believes COVID is real, however the unbelief of others is jeopardizing efforts to curb the pandemic	Most do not belive it is real and are of the opinion that it is a disease of western countries and cannot affect Nigerians. A lot believes the figures of COVID patient in Nigeria are manipulated	Health workers have very high risl of contracting the disease hence the need to adhere to the preventive measures to remain healthy. There is no actual management and treatment for COVID hence the risk is high	Information from government are not effective, people have not seen evidence to show that COVID is real. There are no publications and media evidence showing the isolation center				Traditional rulers plays alotof role in helping communities make informed decision	Believe they can ensure that members of their family takes the vaccine		Prevention is better than cure. Vaccines have played a lot of roles in the past centuries. It provided protection against all diseases so having COVID-19 vaccine can go a long way in curtailing the COVID-19 pandemic	Concerns over the safety of the vaccines because it hasn’t gone through adequate clinical trials. Duration of production is too short to develop an effective vaccine. Believes vaccine will work but wont be 100% effective due to various variants of COVID been discovered	Yes because Nigeria have a team of expert that must have verified the safety of the vaccines before use. There is a need for government to provide information with regards to the safety of the vaccine.		The uneducated in the villages mostly fulanis and hausa may likely not take the vaccines due to western source of the vaccine	Safety of the vaccine, has there been clinical trials. My duty is to protect my love ones	Everyone should have access to the vaccines	Not really		Government decides whats good for the populace, if they certified the vaccine to be good then I will take it	Vaccine is scientific and have nothing to do with faith or religion	Make available adequate information, dissseminate these information through cultural, traditional and religious structures	Create massive awareness and sensitization campaigns. Government should publish names of patient that recovered from COVID	Messages should contain information that COVID-19 exists, messages should address religious misinformation on COVID. Federal government, Religious leaders, traditional leaders, politicians and philantropists should play major
34	Christian Religious leader	KII	Gombe	COVID kills only older people, Government way to siphon money which has led to state increasing the number of affected persons, COVID-19 is a global agenda where microchip will be used to control the population, then a new world order will arise, COVID-19 is meant to eliminate some persons from existence, COVID-19 is a way of introducing 666, COVID is an impact of 5g introduction		Have a lot of conflicting information on COVID-19 vaccine, meaning we would be watching to see what happens. I believe in vaccines however due to several information we stumble on I havent made up my mind. Information such as COVID-19 is a global agenda where microchip will be used to control the population, then a new world order will arise	Young persons	Social media, traditional media, posters, pamphlets, sensitization, workshop by government and NGOs	Some from the government are considered reliable e.g NCDC	Share information during Sunday sermons and fellowship program, Also share on social media. Do not necessarily depending on the source, if information is from NCDC its usually not verified	COVID is a respiratory disease caused by a virus and contracted through droplets. Respondent is aware of preventive measures and some symptoms of COVID-19	Believe COVID is real and do not share the perception of others. COVID-19 is curable, can be treated and prevented	Most believe it’s a means for government to siphon money for their personal benefits	Anyone can get COVID	Government have to be firm and proactive in the interest of the citizens. They need to ensure that whatever comes into the country should be in the best interest of Nigerians			Very important to determine acceptance of the vaccine	Very important to determine acceptance of the vaccine			Vaccines is a proactive way of managing disease than controlling, it is cheaper, reliable and dependable than treatment. Better to invest in vaccines than prevention	Have a lot of conflicting information on COVID-19 vaccine, meaning we would be watching to see what happens. I believe in vaccines however due to several information we stumble on I havent made up my minds.Have seen videos on social media where people fall sick after taking the vaccine and have also seen people take without any adverse effect therefore it’s a mixed feelings for now and also depen…	I will get vaccinated because it is important. However I need to see the how effective it is, how accessible is it, how affordable and how available it is. Most of my church members and family will take the vaccine	Highly educated. The philosophers, people that think they know too much, they include scholars, free thinkers. There are some in Gelewo community in Balanga LGA								The government should avoid making the vaccine compulsory because this will further establish the conspiracies	Dissemination of information to counter conspiracy narratives	Messages on COVID-19 should be localized, describe to people who COVID-19 as affected in their locality. Respected persons should be propagating these informations like religious and traditional leaders
35	Health workers	FGD	Gombe	Obama said COVID-19 vaccine will kill Africans, COVID 19 is politics, Means to steal government money, COVID is not real, COVID-19 aim is to reduce world popualtion,	Most in rural areas are discouraged particularly on the use of nose mask due to the circulating misinformations		Some educated and most uneducated	Media, NCDC, Posters, Fliers, Public awareness, TV, newspaper	Information from sources like NCDC are very reliable because they are the one responsible for handling the situation	Share information from TV and radio. However we do not share some information from social media. Follow NCDC pages on social media	COVID-19 is a viral infection that affects the respiratory systems,.Respondent have a very vast knowledge of COVID-19, its symptoms, modeof transmission, prevention and treatment which includes vitamin C, loratidine,azthromycin and sometime steaming	Some respondent believe COVID-19 exist while some have mixed feelings because government have failed to tackle health issues like Malaria but seem to have very high interest in COVID	Perception is mixed some believe while some don’t	As health workers we are exposed to clients that may or may not show symptoms hence we are at a high risk of getting infected	Government commitment will determine what will be possible or not. Government shou;dnt make the vaccines compulsory. Government have done well in communicating the threat associated with COVID. Most repondent will take the vaccine if recommed=nded by the government through NPHCDA			Very important to determine acceptance of the vaccine	Very important to determine acceptance of the vaccine			Some are of the opinion that vaccines are not good while some believes vaccines are very impotant	Lack of adequate information on the vaccine hence I do not believe in it The vaccine is 50% effective and 50% ineffective. More englightment is needed before bringong the vaccine due to circulating stories on the vaccine. The vaccine is not safe because 1million doses supplied to South Africa is not effective against the new variant of the COVID. Also there are no information concerning the durat…	1 respondent noted willingness to take the vaccine because the previous vaccine received as not caused any harm rather it protects. Most people in the community wont take the vaccine	Uneducated								Public awareness by showing people in the isolation centers being treated for COVID, regulating the social media		Government, health workers, NCDC, religious leaders should all be involved. Messages should be focused on COVID is real with facts. Messages should be disseminated on social media
36	Health worker	KII	Gombe	Government is using COVID to siphon money, COVID-19 is a source of income for health workers through mask sells, Reduce the population of Africa, COVID-19 is a political propaganda	Most persons encountered do not believe in these preventive measures because of the information that COVID-19 is not real	Those that do not believe it exist wont take the vaccine because they believe it’s a political propaganda	Young persons and old persons	Social media, TV, Trainings, Seminars	Trainings and seminars are reliable because they are scientific facts. Information from social media are not reliable sometimes	Google information from social media to verity before we share	COVID-19 is a pandemic disease and it could be airborne and highly contagious and it affects all ages. Respondent have a very vast knowledge of its symptoms, prevention and treatment	COVID-19 is real because we have seen a lot of diseases in the past like polio, small pox and flu	Some do not believe the COVID-19 is real	Anyone can easily get COVID due to the mode of transmission through bobdy contact. It is a very dangerous disease	Believe the government cannot introduce the vaccine without proper test. Government should supply the vaccines adequately and should be fairly distributed. Government communication is not enough as there are still a lot of uninformed persons				They are well respected, people will listen to their recommendations				Volunteers needs to take the vaccine first and then we observe any side effect. The vaccine should be applied on the Whites first. If previous vaccines works, I believe the COVID-19 vaccine can work also	Yes, believing the vaccine must have been tested by the government. Knowing the availability and where to access the vaccine is important. Vaccine shouldn’t be compulsory, this will lead to large number of non-compliance. Vaccine should be free like others	Uneducated in rural areas								Advocacy through the use of mass media. Seminars and forum to explain COVID-19 in details to religious and community leaders	Through dialogue and inter-personal meetings using health workers and other trained personels	The president, governors, senators, chairmen, community and religious leaders.
37	Male Youth	FGD	Gombe	COVID-19 is designed to reduce population of Africa, Most people believe COVID is fake		Most respondents wont be taking the vaccine when its available because government are just enriching themselves and also it aim to depopulate Africa	Uneducated and Educated persons, People that are not in government	Social media, Print media	Print media are reliable but information from social media are less reliable	Share verified information on facebbok, instagram and through verbal conversations	Respondents are aware of some symptoms of COVID, the preventive measure and treatment with vaccine	Some respondent believe COVID-19 does not exist while some believe it is real but not in Africa because Africans have spiritual support and backings. 1 respondent believes COVIDis real and present in Nigeria	Many are with impression that its not real and its just cold and cough	Concerned that it can easily be spread to others	Government wants to enrich themselves, COVID is mainly for business purpose. People are not convinced by the government	Some believe in their doctos to recommend while some wont listen to the doctor recommendation with regard to COVID						Vaccine that have been tested and use in Nigeria is good.	The vaccine should be developed in Africa. Pfizer are the major producer of COVID vaciine, they also produced the polio vaccine which have side effects. 1 respondent believed they created the vaccine alongside the virus and its not new	Most respondents wont be taking the vaccine when its available because government are just enriching themselves, not eillingly to take the vaccine even if its free 1 Respondent is willing to take vaccine if its certified by NCDC	Educated and engligthened ones								Government needs to proof to the masses that they can be trusted	Sensitization and prove it with evidence
38	Female Youths	FGD	Gombe	COVID vaccine is a lie and a means to embezzle money		Believes COVID is real and cant be discourage by CTs, same happened during polio but now everyone takes the polio vaccine	Old persons, uneducated, drunkards	NCDC, TV, Radio and Through their children from Lagos	Respondents believes sources of information are reliable even though they cant see it	Share information through door to door education	COVID 19 disrupted their businesses, way of life and movement. Schools were forced to stop and markets closed. Aware of the preventive measures and some symptoms, however respondent don’t understand how it spreads. Some listed use of Septrim for treatment	COVID is real, Abba Kyari died of it last year	Most of the poor communities do not believe it because they havent received any of the relieve funds and believes the government is enriching themselves	Respondents believe they all can contract the disease. The disease see very scary and can lead to death	Government have tried their best to communicate threats with COVID. Government should educate masses on the side effects of the vaccine				They play important role in vaccination			Vaccines are very important, prevention is better than cure, we have seen this with measles	Pray that the vaccine works and protect against COVID. COVID vaccine will help and support the recovery from this pandemic. They should check for any adverse effects the vaccine may have.	All respondents are willing to take the vaccines once its confirmed that there are no adverse effects. People would accept because the protection is important									Education through radios, social media and TV. Show proofs like pictures and video evvidence of infected persons	Vaccine should be made compulsory if neccessary	Doctors, Health workers, Religious and traditional leaders should provide and disseminate these messages
39	Christian Religous Leaders	FGD	Ebonyi	COVID-19 is not real. COVID-19 is not in our land. COVID-19 is in China but not in Nigeria . Americans and Chinese are fighting over the vaccine and will use Nigerians for experiments.				Radio, Church, Town gatherings and town crier, social media	They believe that information gotten from town crier and church are reliable.	Information is spread in church, schools, friends and social media. Respondents say they verify information by checking for consistency. NCDC page is also used to verify information.	Respondents are knowledgeable about COVID-19 prevention, transmission, and symptoms. They confirm that they are adhering to the preventive measures	Majority of respondents believes that COVID-19 is real. A respondent believes that it is not in Nigeria because he does not understand how people have been able to recover from a disease that is said to have no cure.	COVID-19 is not real. COVID-19 is not in our land. COVID-19 is in China not in Nigeria.			Doctors must first give themselves the vaccines before respondent agrees to take the vaccine.			People who go to Faith Tabernacle church will not take the vaccines and do not go to hospitals because that is what their faith demands. Jehovah Witness members will also not take the vaccine.			They report general acceptability of vaccines in the community.	Majority of respondents express fear and hesitance about the vaccines.	Majority of respondent report that they will not take the vaccine because of one's belief he will die if he takes it and they want to use him to do experiments. Other respondents express uncertainty, and say that others including doctors need to take the vaccine first before he does.	Respondents report that they will wait for others to take the vaccine before they do. Respondents also express fear as to the genuiness of the vaccine.					Respondents believe the vacciine should not be made mandatory, and people should be able to choose whether or not to take the vaccine.				Meeting needs to be held with the King where the vaccines are properly talked about to overcome vaccine hesitancy in the community. Town crier should also be used in educating about the vaccines. Church leaders and clergy should also be approached. The people who are bringing the vaccine should take it in front of the people.	Meeting needs to be held with the King . Town criers, church leaders and clergy, youth leaders should be used in community sensitization on the vaccine. Teachers should also be used to educate their students.
40	PM SERICC	KII	Ebonyi	COVID-19 is not real. The government is cooking up numbers. It is disease for rich men. It is a disease for white people. It is a way of constraining people's businesses.	Respondent believes that conspiracy theories can discourage people from adhering to preventive measures		Uneducated	Television, radio, internet sources, newspapers,	Gets reliable information from the PTF, NCDC, NPHCDA and SPHCDA	Shares information wherever he finds himself such as church.	Respondent is knowledgeable about COVID-19 prevention, transmission, and symptoms.	Believes that COVID-19 is real and adheres to preventive measures to ensure that he does not get it and does not spread it to the people around him.	Majority of people believe that COVID-19 is real, however, there are still some people who do not believe that it is real.	Believes that he can get infected because he believes it is real.									Believes the COVID-19 vaccine will prevent him from contracting the disease.	Respondents says he will consider the source, storage, handling, and administration of vaccine in order to decide whether to accept the vaccine. Respondent reports that he will take the vaccine, and will make sure those in his office also take it.	There are people who will not take the vaccine because of their faith.		Considers caring for others as part of why he takes vaccines because he is a health worker.		Accepts vaccine to obey authorities.		This is not among the primary things he considers, but will also give it secondary consideration.			There should be transparency in the handling of the vaccine so that all doubts will be cleared.	Stakeholders such as medical personnel, immunization officers, healthworkers should sensitize the community. Handbills, posters, social media can also be used in communicating with the public.
41	Male Youth	FGD	Ebonyi	COVID-19 is a lie because they have not seen anyone who contracted the disease. It is cold that brings COVID-19. COVID-19 vaccine kills people.		Believes that fake news will prevent people from taking the COVID-19 vaccine.		Radio, online sources, Facebook, Text messages from MTN and others, Conversations in beer parlours	Believes that information they recieve is reliable.	Information is shared with friends, family, customers, through phone calls, text messages and online chat platforms like WhatsApp. Verifies credibility by calling friends in other states like Lagos, and trusted individuals, to find out if the information they received is true.	Respondents are knowledgable about COVID-19 prevention, transmission, and symptoms, even though they doubt the existence of the disease in their state.	Believes that COVID is real, but that there is no COVID-19 in their state (Ebonyi).	People in the state believe that COVID-19 is not in Ebonyi state because they have not seen or heard of any cases.	Adheres to preventive measures such as handwashing, wearing of face masks and social distancing, but do not believe that it can affect them in their state.									Majority of respondents believe that vaccines save lives, and that the vaccine will prevent them from contracting COVID-19. One respondent believes that the production of the vaccine was rushed.	Most respondents are willing to accept the vaccine.	Respondent believes that people are afraid of the vaccine, and the fear will prevent people from taking it. Also believes that fake news will prevent people from taking the COVID-19 vaccine.										Village councillor, ward councillor, village head, village youth, religious leader can be used in educating the people about the COVID-19 vaccine. The message should be communicated using pictures as seeing is believing.
42	Female Youth	FGD	Ebonyi	There is no COVID-19 in Nigeria. COVID-19 is a way for the government to make money for themselves. COVID-19 is just malaria. COVID-19 cannot survive in a hot environment. Alcohol (hot drink) can kill the virus. Ginger, garlic, hot tea and hot eba can kill the virus. The COVID-19 vaccine will be used to reduce the population.		Respondents are scared of accepting the COVID-19 vaccine due to the conspiracy theories, because they believe the vaccine will kill them.	The aged	Television, radio, phone, text messages from NCDC, Facebook and WhatsApp,		Respondents do not believe that all they see is true, especially information gotten from Facebook, but have no means of verifying information received. Information is shared with friends and family through discussions, forwarding of messages from NCDC, Facebook status updates .	Respondents are knowledgeable about COVID-19 prevention, transmission, and symptoms. They confirm that they adhere to the NCDC preventive guidelines.	Respondents believe it is not in Ebonyi state because they have not seen any COVID-19 cases.	The perceptions are mixed. Some believe that the disease is real, while some do not and have various misconceptions.	Respondents adhere to preventive measures such as handwashing, wearing of face masks and social distancing, and believe they can contract the disease.	Believes that the government is trying their best in the COVID-19 response.							Respondents believe that vaccines are good and vaccines work in preventing disease.	Respondents are worried about the vaccine side effect.	Respondents are not convinced about accepting the vaccine because of the fear of the side effects. A respondent believes it is for prevention and will accept the vaccine. Respondents believe that people in the community will not accept the vaccine because they are scared it is from a foreign land and will kill them.		The aged and grandmothers may not take the vaccine because they are afraid of the pain of the syringe.				If the vaccine sis made compulsory, people will decide not to take the vaccine.				Vaccine should be taken in front of the people, so the people will also be encouraged to take it. Respondent also suggests financial incentive will encourage her to take it.	The chiefs, women leaders, teachers can be used in spreading the message. Social media can also be used.
43	Health Worker	KII	Ebonyi	COVID-19 is not in Nigeria anymore, COVID-19 is still in Nigeria, but not the way it used to be				Social media, Training from NPHCDA,		Shares information but did not provide medium used for sharing	Respondent is knowledgeable about COVID-19 prevention, transmission, and symptoms.	Believes that COVID-19 is not in Nigeria the way it used to be.	People believe that COVID-19 is not real.	Believes that he can contract the disease because of the information he is receiving about COVID-19								Believes that vaccine is good for prevention of disease. Says there is good acceptability of vaccines in Nigeria	Believes that the COVID-19 vaccine is good and safe in tackling COVID-19	Will accept the vaccine if he sees others within his health facility that have taken it.	Believes that people will take the vaccine because it protects their health	People who drink heavily					Will take the vaccine out of loyalty to the government.	Does not consider purity		Believes that penalities should be put in place for those who do not take the vaccine.	Teachers, Pastors and Traditional leaders can be used in disseminating information on the COVID-19 vaccine.
44	LIO	KII	Ebonyi	COVID-19 is not real. Politicians are using it to extort money. There is nothing like COVID-19. The weather in Nigeria is too hot for COVID-19 to survive.	Believes that CTs prevent people from adhering to preventive measures because of the difficulty he experienced during community sensitization outreaches.		People in remote areas.	NPHCDA, state chapters, handbills from WHO,	Believes that information from NPHCDA and WHO are reliable	Shares with family, community sensitization outreaches. Verifies information with WHO website.	Respondent is knowledgeable about COVID-19 prevention, transmission, and symptoms.	Believes that COVID-19 is real and adheres to preventive measures to ensure he does not contract the disease.	People believe that COVID-19 is not real. Politicians are using it to extort money. There is nothing like COVID-19. The weather in Nigeria is too hot for COVID-19 to survive.	Believes that he can contract the disease because he is a health worker.	Believes that the government has perfromed well in the COVID-19 response.								Believes that the vaccine has been tested and is effective	Will accept the vaccine because they have received training from NPHCDA and he has more information on the COVID-19 vaccine.		People from religous sect - Faith Tabernacle and Jehovah Witness.	Will take the vaccine to ensure that his patients do not get the vaccine.			Believes that the vaccine should not be made mandatory.				Community sensitization should be conducted	Community heads, traditional leaders, clergy, should be engaged in taking the vaccine first, so their followers are also encouraged to take it.
45	Health Worker	KII	Ebonyi	COVID-19 is not real, COVID-19 is just malaria. When some people took the vaccine they fell down			It cuts across various demographics - learned and unlearned . Youths because they are always on the internet	NCDC, media - television, radio and social media	Trusts the reliability of the information he receives from NCDC, TV and radio stations, but does not trust the information gotten from social media such as WhatsApp	Shares information with patients	Respondent is knowledgeable about COVID-19 prevention, transmission, and symptoms.	Believes that COVID-19 is real because of the positive samples he has seen in his facility										Believes that vaccines are necessary for preventing diseases	Saw in the media that someone fell down immediately after taking the vaccine, and is wary about taking the vaccine until he has seen others who take it and are fine.	Will be willing to accept the vaccine after he has seen others who have taken it. Believes that people will take the vaccine depending on how it is communicated to them.	Believes that when leaders of home, pastors communicate that the vaccine is good, others will follow suit and accept it.	People in remote areas								Believes that training and sensitizing the youth will help with uptake of the vaccine.	NCDC and religous leaders are the best people to provide information on COVID-19 and the vaccine. Television, radio should also be used. The government can also give palliatives to reduce hunger first, so people will be more receptive to information concerning the COVID-19 vaccine.

## Sheet: Lagos
Themes:	Conspiracy theories (CT)				Information & Communication			Perception about COVID & COVID vaccine				Trust		Social Norms					COVID-19 vaccine acceptability				Moral Foundation						Recommendation
Description of theme:	Content of conspiracy theories circulating about COVID-19 and COVID-19 vaccines. Characteristics that predict the likelihood of believing in COVID-19 or COVID-19 vaccine conspiracy theories and its drivers				Source of information about COVID and COVID vaccine, how realiable the source is, and platforms were these information are disseminated			Knowledge about COVID-19, self-perception and of others, and percieved risk posed by the disease				How confident they feel in the government and service providers		Describe any social norms involved in decision making for observing preventive measures and vaccination, and reasons for refusals					Attitudes about vaccine, acceptability of COVID vaccine, and reasons for refusal				Decision making process for vaccination i.e. When you want to make a decision about vaccination for yourself or your children, what are the things you consider?						Approaches to overcome conspiracy beliefs and theories about vaccination.
Categories	Information heard	Effect of CT on COVID preventive mesaures	Effect of CT on COVID vaccine acceptability	Demography of conspiracy theory belivers	Source of information	Reliability of source of information	Sharing platform & means of verifying credibility	Knowledge about COVID-19	Self perception	Perception of others	Risk to self	Confidence in Govt authorities	Confidence in Service providers	Colleagues	Service providers (doctors, nurses etc.)	Community & Religious leaders	Peers/ close relative	Community members	Opinion about vaccines in general	Personal opinion about COVID-19 vaccines	Acceptability of COVID-19 vaccine	Vaccine hesistancy	Caring	Fairness	Respect	Liberty	Loyalty	Purity	Conspiracy theories	Vaccine Hesistancy	Type of messages and who to disseminate
FGD with Pregnant women	COVID-19 can't be cured.Number of cases reported are not genuine.	Depending on the source of infirmation, if its from a reliable source its encourages us to adhere but from most information on social media are jokes and rumuors		Only indected persons,	Radio, TV, Newspaper	Most feels the sources arent very reliable bacause they only hear but do not see what is reported. 1respondent feelsits reliable when a relative was infected	Some of the respondents do not share because seeing is bellieving while some share the information on facebook at times without verifying	All respondents are knowlegdeable about COVID-19 symptoms, prevention and transmission	Some people perceive COVID-19 as not real, its just numbers, whlie Some perceiveit to be very real	Some people perceive COVID-19 as not real, its just numbers, whlie Some perceiveit to be very real	Aware of the risk but bible says no harm will come to me. Believe if preventive measures are taken for granted such person could be infected	Government shouldn’t make the vaccine compulsory. The government also need to communicate the threats better							Most of the respondents believes vaccines are good	Not sure COVID-19 is real, therefore why should there be a vaccine. Vaccines will not work. 2 respondents feels the vaccines is good	2 of the respondents are willing to accept vaccines. Others wont take the vaccines. Some stated nobody can influence them to take the vaccines								Most believes nothing can be done because it is a personal decision.	Top government officials to take the vaccines first. Community/Religious leaders with integrity can influence uptake
FGD with Male Adults_KOSOFE LGA	COVID is an end time plan of the devil, plot for the anti Christ, imported part of the face mask contain poison, COVID vaccine is harmful and they want to use it to reduce the African population, COVID vaccines to be deployed in Nigeria is not the same as the one used in other countries thus, the reason to have leaders get vaccinated first,	Rumors on COVID-19 did not discourage mask wearing for him and his children, handwashing and use of sanitizers	Acceptability of COVID vaccine is an issue for him because of the circulating rumors. No need for vaccine introduction because Africa has a low death rate compared to Americans. COVID vaccine was produced in a short period	Some pastors, uneducated, the hear-sayers,	Social media, radio, Television but percieves community sensitization as the most effective because not everyone has time to listen to radio or watch TV.			Most respondents are knowlegable about COVID-19 prvention, transmission, and syptoms. Only 1 respondents mentioned not been priviledged to be educated.	Believes COVID is real because he is aware of someone affected, people are dying, US president Donald Trump confirmed it on air, and foods were shred house-tohouse during lockdown, have seen the impact of COVID globally,	People percieve COVID as not real, a scam, a means for Govt to siphon money, COVID cannot survive in Nigerian weather. They also need evidence of people infected. Believe their faith will protect them from COVID		Want the leaders to take the vaccine first to observe reaction and inform next action because there is believe that the vaccine to be deployed in Nigeria is not the same as that of other countries. Believes Govt are trying with community but people believe they are using them to siphon money	Need to be sure of the credibility of the service provider before accepting recommendation because they believe people can be bribed.		Need to be sure of the credibility of the service provider before accepting recommendation because they believe people can be bribed.				There is general acceptability for vaccine because of its ability to control previous outbreaks. However, there are parents who refuse because they are not educted about it. Community opinion does not influence his decision about vaccination because he knows the right thing.	Circulating rumors made him believe the vaccine is harmful and used to reduce the population of Africa. Learnt from a priviledged Christian gathering that the COVID vaccines to be deployed in Nigeria is not the same as the one used in other countries thus, the reason to have leaders get vaccinated first, COVID vaccine was produced in a short period, No need for vaccine introduction because Africa…	Majority are unsure if the vaccine works and is safe because of the reported side effects and will like to see someone protected with the vaccine.	Awaiting reaction from first vaccinators							Use media to show evidence of people infeted with COVID-19. Conduct awareness campaigns on COVID	Vaccine shouln't be made compulsory.	Educate people on the benefits of the COVID vaccine Religious leaders, community leaders, traditional rulers, the government because theay are close to the people, are highly respected and trusted
KII with PM SERICC	People saying it’s a wide form of malaria when they heard use of quinine for treatment. People believe the elderly are more likely to die. There is no vaccine that gives life immunity, It is way to control population in Africa, Bill Gates wants to kill a large population of humans	Some of this misinformation particularly during the first wave made people (particularly the youths) to disregards most of the preventive measures	All these information cannot affect my decisions on accepting the vaccine	Hard core Muslims (do not believe in anything from western countries) and Igbos in Nigeria because they do not trust the government	TV (World news on BBC), Government through NPHCDA trainings, NCDC	My sources are all saying the same thing, I would rate them at 80%	NPHCDA trainings were stepdowned at various LGAs to educate them on COVID_19 also. We work with directives from the Lagos State ministry of health, which is the same directive from NCDC and we believe this directives	COVID-19 is a strain of COVID virus thata originated from Wuhan, China. It is widespread and believed to be an animal disease that now affects humans. Respondent Is very knowledeable on the symptoms of COVID-19	COVID-19 is very real and not a myth.	It is important to protect others however we cannot exclude that it can be dangerious when done wrongly	First thing I will like to know that is that does it protects me because there has been no vaccine for the corona virus or the flu virus, that gives life time immunity. What I wonder is if I will have to be taking vaccine on a regular basis or like the measles vaccine that I have to take it once	Government havent done their best in communicating to the public on timeline of vaccine availability and where to get it								Is the vaccine safe? Is it effective? And how does it work? Production of the vaccine is rushed, it should take at least 2 years	Yes I will only accept the vaccine if it is safe, effective and I understand how it works	Those that do not trust the government and anything from western countries	Yes, the whole idea is not just to protect myself but to be part of an immune community	I will not take total offence against fairnees, though it bothers me but we are in a country where it is a norm			I will not accept it if it is made compulsory		There is no way to stop fake news, everybody needs to take responsibilities particularly on social media. Social medai administrators needs to do more to avoid spread of fake news	Speaking to religious leaders	We need to understand their reasons for refusal first, before messages can be developed. The government is in the best position to do this and also ensure to convene the messages in Yoruba
KII with Health workers at PHC level	Use of alcohol. Use of chloroquine to treat COVID-19		Misinformation cant discourage initial thought on vccine acceptability	Some northerners	Credible news outlets		Information verified through research	COVID-19 is a viral disease and it is airborne. Respondents fully aware of symptoms, transmission and prevention	Concerned but fully fortified	No wont take the vaccine untill several people have received it and showed no adverse effects	Aware of the risk if protectivie measures are not in place	Vaccine efforts should be decentralized because people can be dubious			Reccommendation from SPs will help with acceptance	Community leaders and religious leaders are powerful as regards to vaccine acceptability	Close peers taking the vaccine will convince others to take			Due to rumours on side effects, I would reject the vaccine. Not sure if its real or its just for the money	Yes but will wait untill several people have received it and showed no adverse effects	Children and pregnant women shouldn’t get it vaccine yet for their health sake								Enlightment and sensitization.	Religious leaders be engaged to sensitize at churches and mosques
FGD with Female Adults	COVID-19 is not real. COVID-19 would be used to monitor everyone		Accepatability of the vaccine will be based on evidence because according to rumuors it will be used to monitor everyone	People from age 40 above	Social media, Church, Mosque, WHO	Social media is less reliable. Information from WHO are reliable	Share information on social media after verifying from research and asking professionals	Some respondents are knowledgeable of symptoms, transmission and prevention	COVID is real as seen on TV across the world			Government should improve on their credibility, this will help masses to believe them. Government should look into local vaccine production							Vaccination is good. It protects against infectious diseases, though there are people who still don’t believe in vaccines	Government are not transparent about the vaccines, Some respondent do not know anything about the vaccine	All respondents wont be taking the vaccines untill there are evidences that it is safe								Government should make masses believe through local radio and TV	Government officials should take the vaccines first
FGD with Health workers at PHC level	COVID-19 is not real. COVID-19 is a result of God's anger. Disease of the rich. COVID-19 is God's way of punishing politians. COVID-19 is a means to give people micro chips	Health workers knows the importance of these measures hence the rumuors cant discourage them		There are no specific categories depends on individual perception	Government, Radio, Social media	NCDC is the most reliable source	Share information from NCDC on social media	Respondents fully aware of symptoms, transmission and prevention	COVID-19 is very real and have seen cases	Most people do not believe its real	Anybody can be infected especially health workers at the frontline	Government needs to be truthful. Major problem in the country is not COVID-19				Religious leaders are powerful as regards to vaccine acceptability			Some people do not believe in vaccines. Some says their pastor said they shoudnt take vaccines. Some will only take if they are forced to. While some are very happy to take vaccines	No opinon untill vaccines is made avialable. COVID-19 is a new vaccine therefore people will hesitate at first but with time their opinion will change. Government officials should be the first to take the vaccine. Lack of trust in the vaccine because itwas developed within 6 months. COVID-19 vaccine is new so it migh have adverse effects	Most of the respondents havent decided yet untill vaccines becomes available								Government needed to be truthful and transparent. Dafaulters of preventive measures should be convicted	With proper education and sensitization people will later take the vaccine	Government, health workers, religious leaders and politians should be involved in desseminating messages on COVID
FGD with Muslim Religious leader	People do not trust the government and believe its just a means to get financial contributions. Some believes traditional herbs protects them against COVID-19. COVID-19 aims to make USA world power. Without COVID-19 vaccine you cant access other countries. Control world population through electronic chips	The rumours do not deter obeying the preventive measure bacause it cost nothing to adhere to the measures	Accepting the vaccine wont be an issue regardless of the CT because individual believes are estaablished already	Middle class individuals, Igbo ethnic group generally believes it doesn’t exist	Radio, TV, Social media, Newspaper stands	Information on social media are less reliable. Information from Tv and radio are seen as reliable	Do not verify because most of the information are from reliable sources	COVID is a global pandemic. Respondents are aware of mode of transmission and symptoms and some of the preventive measures	All perceive COVID-19 is real but doubts its existence in Nigeria. Actions of government like NIN registration also further butress these doubts	Most people do not believe its real		Actions of government like NIN registration also further butress these doubts. Government disobeying the social gathering rules. Government isnt taking full responbility. Government attitude s negative hence people don’t believe them				Imam decision will influence acceptability of the vaccine			Vaccines based on research is very good, helps to protect against disease. Vaccine is about prevention. Vaccine is good for treatment Other diseases have come and gone, believes with prayers COVID will be defeated	Nigeria as country is divided by tribe, ethnicity and religion. Different vaccine from different producers which is not supposed to be. Vaccines should be produced by one source to prevent doubts	Most respondents are willing to take the vaccine as long as it is effective. Manufacturers, side effects, and source of the vaccines will help with decision making on vaccine acceptance. 1 respondent noted that they will take the vaccine only when they see someone they know take it								Take people to isolation centers to see COVID patients	Imams should be used to educate people on the importance of vaccines	Leaders should address the people and be transparent with them
KII with LIO Amuwo			Accepting the vaccine wont be an issue regardless of the CT	Somme Elites, Some poor individuals. Some tribes like the Egun people	Media, and through government organized trainings	Information source is reliable	Believes the information is coming from the right source which is the SIO then we share	COVID-19 is a deadly viral diseas.Respondent is knowledgeableon the mode of transmission, symptoms and preventive measures for COVID-19	COVID-19 is real, have seen people who had COVID-19 and most of them died	Some do not believe they can contact the disease	Staff was exposed to a positive COVID-19 patient, No one knew of the patient status until death	Government have failed to communicate rightly with the public				Community leaders and religious leaders are powerful as regards to vaccine acceptability			Believe in vaccines	Believes vaccine have to be certified it can be accepted	Yes, believes it will protect against exposure COVID-19 patients		For the love of my family	Some people will always have access first depending on who you know					Awareness creation use of billboards and posters	Enlightment and sensitization.Use of posters and Images to educate	Educate by showing videos of those that have contracted this disease. Use influential people within the society
KII with Health workers at Secondary or Tertiary care level Amuwo	Nigeria weather is too strong for the virus to survive, hence Nigerians cannot be infected. COVID-19 vaccine alters body metabolism. Pregnant women and nursing mothers shouldn’t take the vaccine		CT cannot discourage accepability of the vaccines because they are all rumours	Depends on people mindset and thinking	Through seminars	1	Verify information before sharing with friends and family	COVID-19 is a deadly virus that can affect all. Respondent understands sysmptoms, transmission and preventive measures	Very sure COVID-19 exists	About 80% believes while 20% doesn’t	Very concerned and scared for my immunity. Vaccine should be made available	Confidence in government is high and believes vaccine shouldbe made compulsory			Reccommendation from SPs will help with acceptance				Vaccination is very important	Vaccination is very important. To be aware of the adverse effects if any	Yes		Keeping myself and family safe is paramount					Religion doesn’t stop me from taking vaccines	Door to door awareness campaign like Polio programs. Acceptance cant be forced except it is a law	Health talk	Providing information on COVID-19 through news platforms

## Sheet: FCT
Themes:	Conspiracy theories (CT)				Information & Communication			Perception about COVID & COVID vaccine				Trust		Social Norms					COVID-19 vaccine acceptability				Moral Foundation						Recommendation
Description of theme:	Content of conspiracy theories circulating about COVID-19 and COVID-19 vaccines. Characteristics that predict the likelihood of believing in COVID-19 or COVID-19 vaccine conspiracy theories and its drivers				Source of information about COVID and COVID vaccine, how realiable the source is, and platforms were these information are disseminated			Knowledge about COVID-19, self-perception and of others, and percieved risk posed by the disease				How confident they feel in the government and service providers		Describe any social norms involved in decision making for observing preventive measures and vaccination, and reasons for refusals					Attitudes about vaccine, acceptability of COVID vaccine, and reasons for refusal				Decision making process for vaccination i.e. When you want to make a decision about vaccination for yourself or your children, what are the things you consider?						Approaches to overcome conspiracy beliefs and theories about vaccination.
Categories	Information heard	Effect of CT on COVID preventive mesaures	Effect of CT on COVID vaccine acceptability	Demography of conspiracy theory belivers	Source of information	Reliability of source of information	Sharing platform & means of verifying credibility	Knowledge about COVID-19	Self perception	Perception of others	Risk to self	Confidence in Govt authorities	Confidence in Service providers	Colleagues	Service providers (doctors, nurses etc.)	Community & Religious leaders	Peers/ close relative	Community members	Opinion about vaccines in general	Personal opinion about COVID-19 vaccines	Acceptability of COVID-19 vaccine	Vaccine hesistancy	Caring	Fairness	Respect	Liberty	Loyalty	Purity	Conspiracy theories	Vaccine Hesistancy	Type of messages and who to disseminate
KII with PM FERICC	COVID-19 doesn’t exist, it is a biological weapon, Bill Gates wants to make money, Microchip to trap people	People tend to believe rumours more than scientific facts. Looking at the behavioral change model it requires time and different approaches to change people opinion before they can adopt the preventive measures	Some persons will be influenced based on CT going around, however through education they can be convinced to do the righ thing	Cross sectional study would be required to know this.	WHO website, NCDC website and CDC	All 3 sources are very reliable. Data on NCDC are from the public health labs,the same information also goes to WHO	Usually don’t share information expect in situation to dispel rumours on WhatsApp. Social network already comprise of people with access to credible information	Respondent have a very vast knowledge of COVID-19, its symptoms, modeof transmission, prevention and treatment		People's beliefs are very strong. Science usuallyhave lots of conflicts with religious beliefs		Looking at the whole health system, COVID-19 is not the top priority. Due to global economic policies its understandable for the government to be focused on it. Government should work on strengthening the health systems and it will also impact COVID. Government have tried in terms of communication and information on COVID is everywhere, however alot more needs to be done now that they are plannin…				The believe people have in them is very high				The vaccines are safe and effective and this have been proven because it is tested and a lot of people have taken it. Some people feel the production time is short however this is so because of advanced technologies in genomic sequencing. COVID-19 vaccine is new hence it will continually be under survelliance. The vaccines are expensive, recommend a risk based approach for vaccine administering	Yes, because I want it to be protected. Vaccine should be free and easily accessible		Safety of the vaccine to avoid causing more harm instead of preventing it				Moral obligation is to families and human rights needs to considered		Provide the righ information through rumour management	Government should leverage on existing platforms and strucuture to address vaccine acceptability	Messgaes should be on the safety and effectiveness of the vaccines, Messages to educate and dispel rumours. Messages should be disseminated via community approach using the professionals. Religious and Community leaders should be involved
Kii with Health worker Kuje	COVID is a ploy to siphon funds, PTF is increasing COVID-19 figures to get more money, COVID is connected to 666, COVID is fulfilment of the scripture			Cuts across all groups both learned and illiterates. Religious pesons,	Government through radio jingles, electronic media, journals, social media, seminars and workshops	The workshops/trainings by government and personal research through literatures are the most reliable. Social media is less reliable because everyone put out their personal opinions or beliefs	Step down training to my colleagues and also health education	COVID is a viral disease, with malaria like symptoms, can spread theough direct contact and its airborne. It can be prevented through non-pharmaceutical interventions	COVID-19 is real	80%-90% do not believe it is real. Some that believes still have doubts on why the attention on COVID by the government is not the same with other chronic diseases. Some wants to see with their eyes	Health workers are very afraid and some have tested positive to COVID-19.	Government segration of the frontline health workers, no support inform hazard allowances to local government councils. Government needs to do more in disabusing the mind of Nigerians, A governor came out recently to discourage people from taking the vaccine. Beleive the government will never accept the vaccine if it will detrimantal				Sultan and CAN president will influence acceptance of the vaccine, if they both can take it publicly		Village health committee (VHC) comprises of community leaders, religious leaders and community members gathers to discuss health issues	Vaccination is a preventive intervention. In the past 30 years or so vaccine intervention has helped to reduce infant mortality and morbidity. Courtesy of vaccine, Nigeria is free of polio myelitis	Personally I want the vaccine, however the information have to be right to ease the fear, I saw a Nurse on Aljazeera take the vaccine and she slummed	Will take the vaccine because I want to live. It should be free and duration of its effectiveness should be clearly stated. Indicate safety of vaccines for pregnant women, lactating mothers and under 5 children	The elites are likely to not take the vaccines	Safety of the vaccine				Government needs to do more in disabusing the mind of Nigerians, A governor came out recently to discourage people from taking the vaccine	Pray and trust God to avert any danger associated with the vaccine	Government should show more transparency. Organize more educational platforms through workshop ans seminars		Government, NGO and health workers should disseminate positive information
KII with LIO Kuje	COVID-19 is not real, COVID is a big man sickness, Formulating COVID-19 figures			The educated	Radio jingles, TV, Whatsapp, Trainings by NPHCDA and partners	Trainings provides reliable information. Not all messages on whatsapp are reliable	Share information to colleague via step down trainings. Also share NCDC messages via whatsapp	Respondent have a very vast knowledge of COVID-19, its symptoms, modeof transmission, prevention and treatment	COVID-19 is real	Some do not believe because they have not seen an infected person	Believe as a health worker I am susceptible to contracting COVID	Trust the government will do what is right. Believe government must have verified the vaccines before introduction. Governmet have tried and doing their best				Religious leaders can play vital role in acceptance				The vaccine is a welcomed idea, it will offer protection against the infection	Yes,but the authenticity of vaccine would be paramount. Vaccine should be free or payment made affordable		Consider that it doesn’t harm anyone				Believe that government must have their reasons		Engage and educate traditional and religious leaders	Community mobilization	Grassroot stakeholders such as traditional rulers, women groups and youths must be involved
Kii with Health worker AMAC	COVID-19 vaccine can kill		The rumours can be discouraging to the uptake of the vaccine		Radio and TV	They are reliable	Share information with friends and at church	COVID is a viral disease, with syptoms; running nose, persistent cough, sore throat, fever and can spread theough direct contact and its airborne. It can be prevented through steaming, taking hot water and tea	COVID-19 is real	COVID is real, everyone is taking precautions		Government have the power to do what they desire. Storage capacity for the vaccine due to poor electricity. Government are enforcing the use of face mask and going marke to market							People take vaccines during outbreaks and also during routine immunization people bring their children for immunization	When it becomes avialable I will accept.	Would accept the vaccine to protect myself. However would require to know the side effects and duration of protection. If expensive I wont take it and use other preventive measures. Others will take if there no side effects	Some will not take and they cant be forced to								Government should enforce uptake and punish defaulters. Health education	Awareness messages to the public, messages on the vaccine effectiveness and duration. Disseminated by NGO s and government due to their resources. Town criers should also be involved
FGD Older Male Adults AMAC	COVID is not real because they havent seen anyone with it, COVID is a means to get richer for the politians.COVID is an endtime sign				Radio, TV, community meetings in church and mosque	Radio is more reliable	Share information from news on radio with the community. Do not verify information	COVID-19 is a disease the country have been struggling for moths and has led to hunger and disruption livelihood of poor people due to the lockdown. Infected persons needs to be isolated for 7-14days	Most respondent do not believe COVID is real because the government havent shown them anyone with the disease. 1 respondent believes its real and aware of the risk							Pastors and Imams supports immunization			Thankful forimmunization because it results are seen, children do not fall sick like before. Government have been doing well with immunization	Respondents do not see any need for vaccines untill they have actually seen someone sick with COVID-19	Respondents wont accept vaccines because they do not believe COVID-19 is real
FGD health workers tertiary AMAC	COVID-19 is political, Figures are exagerrated, Isolation cneters are just for photoshoot, COVID-19 is trasmitted via 5g		Would love to take the vaccine but all the information on social media raises some level of doubt in the vaccine		Social media, Journals, NCDC website, TV, Research, Situation reports, PTF	All sources are reliable depending on preferences		Respondent have a very vast knowledge of COVID-19, its symptoms, modeof transmission, prevention and treatment	All respondents believes COIVD 19 is real. Lots of focus on COVID-19 even with low mortality rate	Lots of mistrust in government	1 respondent have been tested positive and are fully aware of its risk	Government is not helping the situation, hoarding of palliatives have led to distrust. Confidence in governmentis low, they need to build trust with Nigerians							Vaccination prevents disease particularly in children. Mothers do not joke with vaccinations. Some people however do not take vaccinations out of ignorance and misconceptions	COVID-19 vaccine is not needed now because its not cost effective and the money is best suited to strengthening health systems. Storage conditions for the vaccine are intense considering how bad electricity is. COVIDisnt an emergency, funds are best channeled into local vaccine production. No information on the protection duration of the vaccine. Producing thevaccines in Nigeria will help to esta…	Most respondents wont take the vaccine until confirm it has no adverse effect on someone who took it. Some believe the preventive measures are sufficient to tackle COVID. 1 respondent will only take it if it was made compulsory	Most people wont take the vaccine							Government needs to address the mistrust by showing patients of COVID-19 in the isolation centers	The president, his vice and key government officials should publicly take the vaccines first Religious leaders should publicly takethe vaccine
FGD with Fathers U5 AMAC	COIVD is a big man disease, Some believe the cant get infected because they don’t visit big cities and town		Some wouldn’t take the vaccine due to the misinformations in circulation		Through news on TV and radio and on phones (via calls0, Whatsapp, Youtube	TV, Updates are provided daily	Through community meetings organized by the community leader	COVID 19 is a foregin disease transmitted via handshake or close contact. Symptoms arehigh temperature cough. Prevention by hand washing, social distancing and face mask	Respondents believe COVID is real and preventive measures should be adhered to		Believe disease is very deadly based on news								Vaccines are medicines giving to children to fight or prevent disease. Vaccines help the children to grow well.	Vaccination for COVID is very good and a welcomed idea. The vaccine will be helpful. Some wouldn’t take the vaccine due to the misinformations in circulation	Would accept vaccine only if it tested on a Nigerian and it works. Are there side effects after using the vaccine.									Awareness creation. House to house sensitization
FGD with Older Female_Kuje	COVID-19 is not real				News on TV, Church, Hausa's	Sources are reliable	Inform friends so they can take preventive measures	Respondent hear about Corona and are told to wash hands and use face mask. It can be transmitted from person to person. Most respondents do not know about the symptoms of COVID. People died from COVID-19	Some believe COVID is not real because they havent seen anyone with the diseases. Some believe it is real because the churches and schools are closed			Respondents trust government to do the right thing				Pastors discuss immunization in church			Respondents beleieves immunization is good and are thankful for it. People are scared of measlses, so they take vaccines	All respondents would accept the vaccine but will ask their community leaders first										Community leaders should help with awareness

## Sheet: Kano
Themes:	Conspiracy theories (CT)				Information & Communication			Perception about COVID & COVID vaccine				Trust		Social Norms					COVID-19 vaccine acceptability					Moral Foundation						Recommendation
Description of theme:	Content of conspiracy theories circulating about COVID-19 and COVID-19 vaccines. Characteristics that predict the likelihood of believing in COVID-19 or COVID-19 vaccine conspiracy theories and its drivers				Source of information about COVID and COVID vaccine, how realiable the source is, and platforms were these information are disseminated			Knowledge about COVID-19, self-perception and of others, and percieved risk posed by the disease				How confident they feel in the government and service providers		Describe any social norms involved in decision making for observing preventive measures and vaccination, and reasons for refusals					Attitudes about vaccine, acceptability of COVID vaccine, and reasons for refusal					Decision making process for vaccination i.e. When you want to make a decision about vaccination for yourself or your children, what are the things you consider?						Approaches to overcome conspiracy beliefs and theories about vaccination.
Categories	Information heard	Effect of CT on COVID preventive mesaures	Effect of CT on COVID vaccine acceptability	Demography of conspiracy theory belivers	Source of information	Reliability of source of information	Sharing platform & means of verifying credibility	Knowledge about COVID-19	Self perception	Perception of others	Risk to self	Confidence in Govt authorities	Confidence in Service providers	Colleagues	Service providers (doctors, nurses etc.)	Community & Religious leaders	Peers/ close relative	Community members	Opinion about vaccines in general	Personal opinion about COVID-19 vaccines	Acceptability of COVID-19 vaccine	Demography of people who will not accept the vaccine	Vaccine hesistancy	Caring	Fairness	Respect	Liberty	Loyalty	Purity	Conspiracy theories	Vaccine Hesistancy	Type of messages and who to disseminate
FGD with Pregnant women_Bagwai	Some people believe that COVID-19 is not real				Radio, healthcare providers and community sensitization, but radio sensitization is the main source		Respondents share information on COVID-19 gotten from radio broadcasts in community gatherings	All respondents are knowledgeable about COVID-19 prevention, transmission, and syptoms.	Respondents believe that COVID-19 is real because of they have heard of and seen people who contracted the disease.	Some people in the community doubt that COVID-19 is real.		Tries to follow all measures recommended by the government.	Believes in vaccination and hospitals and goes directly to hospitals when anything is wrong.						There is general acceptability for vaccines because they can see the effect that vaccines have had on reducing diseases in their children. The diseases suffered by older children in the community are no longer being experienced by the children who were vaccinated.	Respondents believe that the COIVD-19 vaccine will be useful because prevention is better than cure.	Respondents said they will accept the COVID-19 vaccine because other vaccines have worked and they believe this one will also work.									Use radio because radio is everywhere and the easiest way of spreading information. Village heads, district heads, and community leaders can be used in passing the information.		Community sensitization on how the vaccine works.
FGD with Male Adults_Kano	COVID is a lie. Some people do not believe in the existence of COVID. Respondent read that a fake COVID-19 vaccine is being brought into the country.			Those that are not on social media and don't watch TV are the ones who believe COVID is not real.	TV stations, radio programmes and text messages.		Respondents show the text messages on COVID-19 to other community members. They also share the information with family members and friends. Calls and sharing of messages individually and in group chats are used. Internet sources are used in verifying information.	All respondents are knowledgeable about COVID-19 prevention, transmission, and syptoms.	Believes COVID is real because they have seen videos on the effects it has had on people. Also because they are trying to protect their health. Also because of information seen on the effect of COVID in other countries and states.	There are people who believe in it and some that don't. Some believe COVID is a lie. Some people do not believe in the existence of COVID because they hear information and are later told it is not true. Believes the fault is also from the government because they don't always do the things they say they will.	Believes that they can contract the disease.	Believes the government is trying to protect the country from COVID-19. The government sometimes tells people they will do something but they don't which reduces trust in the government.				Commuity and district heads, as well as influential community members taking the vaccine will lead to other community members accepting it because they respect the leaders and believe that the leaders will not encourage them to take anything harmful.			There is general acceptability of vaccines. Respondents take their children to be immunized. However, some think immunization causes diseases, some believe it is a contraceptive given to reduce the number of births.	Will take the COVID-19 vaccine as soon as it's available, and will also try to convince people who do not want to take the vaccine.	Will accept the COVID-19 vaccine as soon as it is made available because other vaccines in the past have worked, because they believe in the existence of COVID and want to protect themselves from it. Believes that community members will accept vaccination.		The only hesitation is on whether the vaccines have any side effects. As soon as safety of the vaccine is confirmed, he will receive the vaccine.							The use of community heads and influencers to spread information. Radio and TV discussions can also be used.	Education on vaccine side effects. Vaccine shouln't be made compulsory.	There is need for mobilization and community sensitization. Elders and members of the community should be mobilized and used in spreading the vaccine information. Projector and videos can be used in illustrating the effect. Elders and heads of the community should be informed. Show the effect of the disease on others and how it affected other countries.
KII with LIO	COVID vaccine is not accepted in other countries.		Due to the belief that the vaccine is not accepted in other countries, some people feel it is dangerous and unsafe, and hence, do not want to take the vaccine.	Aged	Media, community health center, village mosque	Deems information from NPHCDA to be the most reliable.	Checks information with that gotten from the primary health centre.	Respondent is knowledgeable about COVID-19 prevention, transmission, and symptoms.	Believes it is real and adheres to all preventive measures to ensure he does not get it.		Believes he can contract the disease and hence, adheres to all preventive measures.					The village head supports vaccination			There are mixed opinions about vaccines. Some people in the community feel it is good, while some do not. However, the group that accepts vaccines are the majority.	Believes that vaccines are safe and work in preventing diseases.	Will accept the COVID-19 vaccine because he believes it will prevent the disease.	Older people										Through the media and community leaders. If the community leader takes it, others will follow suit. If the HOD also takes it, others will follow suit. The health workers, the federal ministry of health, chairman of the local government, district head, religious leaders and the IMAM are also targets for the messages.
KII with Health workers at PHC level	Unsure whether COVID-19 is a deadly disease in Nigeria because he has not seen or heard of anyone who contracted the disease in his environment. Some say that COVID-19 is a disease of the poor.	Does not affect his wearing of face maks and handwashing.		Older people	Primarily text messages. Also radio, television and social media.	Trusts that the text message contains reliable information and he doesn't want to be infected with the disease.	Does not share the information he receives through text message because he feels the message is for him alone, and the message doesn't ask him to share. Shares the messages gotten through social media with his friends.	Respondent is knowledgeable about COVID-19 prevention, transmission, and symptoms.	Believes COVID is real because of people and cases he has seen on television and adheres to preventive measures to ensure he does not contract it.		Believes that he can contract the disease and will isolate if he does.				Health workers support vaccination.	Religous leaders in the commuity support vaccination.			Believes that vaccination is important because it prevents and stops the spread of diseases.	Believes that the vaccine will prevent COVID-19 and will be happy when it is brought. He trusts that the vaccine is safe because he believes that if it is harmful then it won't be introduced.	Will accept the vaccine because it is his field and he trusts that the vaccine will work. He thinks it will be compulsory since he is a health worker.	Youths, because they say COVID-19 is poverty.	Some groups such as youth may not accept the vaccine until they have evidence that it works.	Considers vaccination because he cares for others and does not want them contracting diseases.		Considers vaccination out of respect to authority to avoid contracting the disease.		Loyalty does not play a factor to the respondent.	Does not consider purity.			Religious leaders and community leaders because their recommendations are deemed powerful. Strong awareness is needed. Town criers and radio can be used.
KII with Health worker_Dala_Kano	Some people believe that the COVID situation is being manipulated.			Tricycle drivers, lay man	Seminars, social media, television, discussions with colleagues and friends	NCDC confirms the information	Verifies the information using NCDC. Shares information with colleagues, family, friends, and religious community	Respondent is knowledgeable about COVID-19 prevention, transmission, and symptoms.	Believes COVID is real due to his experience as a health worker.		Believes that he can contract the disease, but is not apprehensive about it and believes it is not a death sentence.	Believes that if a COVID vaccine is recommended by the government, including the NPHCDA, then the vaccine is reliable.			Health workers support vaccination in the community.				Believes that vaccines are important in preventing disease.	Believes that the vaccines are still undergoing trials and safety has not yet been proven. Because she doesn't know much about the vaccine, she is not comfortable taking it.	People in the community have general acceptability towards the vaccines that have been in use previously. However, COVID-19 vaccines are new and will come with some apprehension and hesitancy. Respondent is unsure whether she will accept the vaccine.	People who believe in local traditional medicine, e.g. use of herbs (agbo).	Believes that because the vaccine is new and hasn't been used before, there is bound to be some hesitancy.	Considers vaccination because as he protects himself, he protects others.			Believes that nobody can force you to accept vaccination.		Does not consider purity because his faith does not say anything about it.			Significant family members, religious leaders. Public enlightenment, health education about safety of the vaccine in a language the people understand.
FGD with Female Adults_Kano	Many people believe COVID is not real. COVID-19 vaccine is deadly and used to reduce the population.			People who have not contracted the virus and have not seen anyone who contracted it. People who are uneducated.	Mass media, radio, word of mouth. Social media such as Instagram and WhatsApp	They believe that whatever they hear on the radio is true. They believe their Muslim brothers and sisters will not deceive them, and so if they say it is true then it is.	There is sharing of information to other members of the community who do not own radios. Information is shared to family members, and at gatherings and celebrations. The information is deemed credible because respondents know someone who has died of COVID in a nearby community.	All respondents are knowledgeable about COVID-19 prevention, transmission, and syptoms.	Believes COVID is real because they have seen and heard of people who contracted the disease.		Believes that they can contract the disease because God can predestine some things to happen to you.	Believes that the government is doing their best to fight the pandemic, and the government will not provide drugs or vaccines that are not good.	Trusts that if health workers say the vaccine is safe, then it is.			Will not accept vaccines if the community heads do not accept them.	Will not accept vaccines if their husbands do not permit them.	Some people do not believe in vaccination, however, it does not affect the respondents decisions and views on immunization.	There is general acceptability of vaccines because they believe immunization in children and adults makes one healthy and protects from diseases. Some members of the commuity believe that vaccination spreads disease instead of preventing, and some believe that it is used to prevent childbirth.	Believes that vaccines work.	Majority say they will accept the vaccine, and believes that everyone, adult and children, should accept the vaccine as soon as it is available. However, concerns are raised about the safety of the vaccine.	People who are not enlightened. Some elderly and children.	Some community members question why vaccine for other diseases such as malaria cannnot be made. Concerns about the safety of vaccines are raised. People may not be willing to pay for the vaccines if it is sold privately because sellers can sell poisonous vaccines just to make money.									Community sensitization, done persistently, on the vaccines is necessary. Mothers and community heads should disseminate the information on COVID-19 vaccines. House to house sensitization should also be done. There is high regard for the King of Kano, and so he should be targeted.
FGD with Muslim Religious leader	Many people believe that COVID-19 is not real because they have not seen people who contracted the disease in their community. .				Text messages, radio, television, health workers, hospital,	They believe the information is reliable because of consistency of the message being passed across platforms.	Information is shared with family, friends, community members in public gatherings. Respondents also say they verify the information, but were unable to state how.	All respondents are knowledgeable about COVID-19 prevention, transmission, and syptoms. Respondents also believe that prayers are important in preventing the disease.	Respondents believe that COVID-19 is real, and hence, follow the precautionary measures.	Many people in the community do not believe that COVID-19 is real. However, respondents report that they do not. Pay attention to those who say it is not real.	All respondents believe that they can contract the disease.	Leaders should first take the vaccine to demonstrate that it can be trusted.							Believes that vaccines work in preventing disease.	Majority believe that they should be careful about the COVID-19 vaccines, and need additional information to decide whether to take it.	There is mixed acceptability of the vaccines. Some would accept it, while some say the leaders and their children have to take the vaccine first before they accept it. Due to a prior negative experience with a new vaccine, many may be unwilling to take the new COVID-19 vaccine.		People in the community are unsure of whether they will take the vaccine, and need the government to provide further enlightenment.									Religious leaders, community heads, and teachers because they are like shepherds and when thry speak, people listen.
KII_PM SERICC	Bill Gates and others have used Nano technology in this vaccine and once you receive this vaccine, they can monitor you and get everything about you. The reason why they want to introduce the vaccine is so that they would have total control of the people - know what you are doing, where you are and things like that.			He believes that conspiracy theory believers cuts across all demographics	NCDC is the primary source of information. WHO, UNICEF also provide information,	Deems information from NCDC, WHO and UNICEF to be highly reliable.	Shares information amongst healthcare workers in his facility and trains them with it, goes for radio programmes where he conducts sensitization in sensitizing the public.	Respondent is knowledgeable about COVID-19 prevention, transmission, and symptoms.	Believes that COVID-19 is real. Adheres to all COVID-19 preventive guidelines because he believes that he needs to teach by example.											Believes that the vaccine is safe, effective, and has been proven scientifically.	Will accept the COVID-19 vaccine because she works in the front line and understands the importance.						Vaccine should not be made compulsory.		Considers purity of the vaccine.			Behavioural change communication is required.

## Sheet: Cross River
Themes:	Conspiracy theories (CT)				Information & Communication			Perception about COVID & COVID vaccine				Trust		Social Norms					COVID-19 vaccine acceptability					Moral Foundation						Recommendation
Description of theme:	Content of conspiracy theories circulating about COVID-19 and COVID-19 vaccines. Characteristics that predict the likelihood of believing in COVID-19 or COVID-19 vaccine conspiracy theories and its drivers				Source of information about COVID and COVID vaccine, how realiable the source is, and platforms were these information are disseminated			Knowledge about COVID-19, self-perception and of others, and percieved risk posed by the disease				How confident they feel in the government and service providers		Describe any social norms involved in decision making for observing preventive measures and vaccination, and reasons for refusals					Attitudes about vaccine, acceptability of COVID vaccine, and reasons for refusal					Decision making process for vaccination i.e. When you want to make a decision about vaccination for yourself or your children, what are the things you consider?						Approaches to overcome conspiracy beliefs and theories about vaccination.
Categories	Information heard	Effect of CT on COVID preventive mesaures	Effect of CT on COVID vaccine acceptability	Demography of conspiracy theory belivers	Source of information	Reliability of source of information	Sharing platform & means of verifying credibility	Knowledge about COVID-19	Self perception	Perception of others	Risk to self	Confidence in Govt authorities	Confidence in Service providers	Colleagues	Service providers (doctors, nurses etc.)	Community & Religious leaders	Peers/ close relative	Community members	Opinion about vaccines in general	Personal opinion about COVID-19 vaccines	Acceptability of COVID-19 vaccine	Demography of people who will not accept the vaccine	Vaccine hesistancy	Caring	Fairness	Respect	Liberty	Loyalty	Purity	Conspiracy theories	Vaccine Hesistancy	Type of messages and who to disseminate
KII with SIO Cross River	COVID-19 is not a natural disease, it was technologically developed. COVID-19 is used to reduce the population of Africans. The COVID-19 vaccine is meant to kill people. Africans are poor and can be used as guinea pigs to test the vaccines. There's no COVID in Nigeria and people are usingit to eat money. There's no COVID in Nigeria.	Respondent believes it will hinder people from following the preventive measures.	Believes it will hinder people from accepting the vaccine.	Community people, the educated and uneducated	NPHCDA, Online sources, Documents from the WHO office		Respondent steps down the information from NPHCDA and WHO. Verifies information shared from online sources and does not share inaccurate information.	Respondent is knowledgeable about COVID-19 prevention, transmission, and symptoms.	Believes COVID is real and adheres to precautionary measures from the NCDC, including face mask, hand washing and use of hand sanitizer.	People perceive COVID is not real	Believes that she can contract COVID-19 because she knows the disease is very dangerous, and does her best to follow all preventive measures.									Believes that the vaccine will solve the COVID-19 problem, and wants it to arrive as soon as possible. Would not be willing to pay for the COVID-19 vaccine.	Will accept the vaccine because as she is the one leading the vaccines effort in her state. Believes that people in the community will accept the vaccine.	Uneducated,	Respondent will want to know the safety and efficacy of the vaccine		Does not consider fairness when making decisions concerning vaccination.							Traditional leaders. Recommends sensitization. Stakeholders on the state and LGA level should be used. Media can also be utilized. Jingles and drama can be used in passing the message. Those who do not believe in the vaccines need to see practical examples of those who have used it.
KII with LIO	COVID-19 is not real. It is a trick from the government to make money.	Some people do not use face mask because they do not believe it is real.			Training from NPHCDA, SPHCDA, and various other partners on COVID-19. Radio (Correct FM)		Shares the information with community members through social mobilization programs.	Respondent is knowledgeable about COVID-19 prevention, transmission, and symptoms.		COVID-19 is not real. It is a trick from the government to make money.	Believes that she can contract COVID-19 if she does not adhere to the safety measures.	If the vaccine is recommended by the government, including NPHCDA, she will accept the vaccine.								Respondent says that if the vaccine is genuine and will do what it is intended to do, then she will accept it and encourage acceptance. Would not be willing to pay for the COVID-19 vaccine.	Believes that the vaccine will be accepted because they won't want to die.	Believes nobody will reject it if the vaccine is genuine because nobody wants to die.	Respondent has questions that she would consider before accepting the vaccine. Considers whether the vaccine is being produced according to the coronavirus in Nigeria and not other countries. Will the person who is vaccinated still contract the disease? And the need for a second vaccination.									Frontline healthcare workers should be carrying out sensitizations. People should not be forced to accept the vaccine.
KII with Health workers at PHC level	COVID-19 is false. Iti is a scam from the federal government. COVID-19 is a game that the federal government is using to reduce the population of the nation. COVID-19 is not real at all.	COVID-19 guidelines, such as use of facemask, are not adhered to because of the belief that it is not real.		Religious people, Community members	Media, radio, TV channels, Social media	Reliable information is obtained from NCDC and NPHCDA	Shares the information through WhatsApp groups, monthly meetings, community meetings, and other channels used in alerting frontline health workers. Verifies this information with that obtained from NCDC	Respondent is knowledgeable about COVID-19 prevention, transmission, and symptoms.	Believes that COVID-19 is real because of the reports she has received from the epicentre Lagos and other regions of the world, reports from NCDC and other frontline healthcare workers.	People believe COVID-19 is not real, and it is a scam the federal government is using to make money.	Believes that she can contract COVID-19 if she does not adhere to the safety measures.								Believes that vaccines are safe.	Believes that the vaccine will prevent COVID-19, and is for the personal safety and safety of the community because she has seen various reports from the NCDC, and the president of the United States getting the vaccine and believes it is good. Will be willing to pay for the vaccine.	Will accept the vaccine if she knows it will protect her and her family. Believes that memberrs of the community and religious leaders will be willing to accept the vaccine.	Religious fanatics		Considers safety of family and children in deciding to get vaccinated.	She does not expect fair treatment, and says it will not affect her decision to take the vaccine.			She does not make this consideration.				Frontline healthcare workers can be used in getting people to accept the vaccine.
FGD with Male Adults	COVID-19 is not real. There is no COVID-19 in Nigeria because the weather is too hot. The government are using their head and making money. An american woman was used to test the vaccine, and after three weeks she reacted badly.	Despite not believing in the existence of COVID, respondent still wears face mask and follows preventive measures.		The elderly people	Media, phone calls, text messages from NCDC, NGOs,	Reliable information is obtained from NCDC, radio and television	Social media, conversations with friends, phone calls, text messages to ensure that the loved ones are safe.	Respondents are knowledgable about COVID-19 prevention, transmission, and symptoms, even though they do not believe in the existence of them	Some respondent believes COVID-19 is real, however, do not believe it is in Nigeria because of the hot weather in Nigeria. Another respondent believes that it is not real because he has not seen any COVID-19 cases in his community. Respondents still follow the preventive measures. Some respondents believe that it is real.	Some people believe in the existence of COVID-19 while some do not. People do not believe in the existence because they have not seen any COVID-19 cases. People do not adhere to preventive measures such as social distancing.	Majority of respondents believe that they can contract the disease.	Respondents trust the information on COVID-19 because they trust the government.							They accept vaccines for their children because it protects them and prevents diseases.	Respondent questions how quickly the vaccine will work, and whether it will be effective. Another respondent believes the vaccine will work. All respondents will not be willing to pay for the vaccine.	A respondent believes that people from his local community will not accept the vaccine, and will prefer if they're given a monetary donation to take care of themselves rather than a vaccine. Another respondent reports that some people do not believe the vaccine will work for them, while some will wait for others to take it first to be sure that the vaccine is good. Another respondent believes tha…		Respondents feels that seeing is believing, and when he sees others who have been vaccinated and how long they have been vaccinated for, he will then decide whether to be vaccinated.									Chief, youth leader, woman leader, town crier,
KII with Health workers at Tertiary care level	COVID-19 is not real. It is political used in makking money. It affects only rich people. It is a kind of microchip that is implanted into the body.	Believes conspiracy theories can discourage people from adhering to preventive measures.		Uneducated	Media, Workshops, Radio, Television,	Believes that information she receives are reliable.	Shares information through community sensitization where the message is passed across in a language the people understand. Respondents also reports that the information is verified.	Respondent is knowledgeable about COVID-19 prevention, transmission, and symptoms.	Believes that COVID is real because of cases she has seen in the teaching hospital she works in.	People believe COVID-19 is not real. It is political used in makking money. It affects only rich people.		Believes the government is doing well in the COVID-19 response and protecting the health of the nation.				Spiritual, traditional and religious beliefs can affect whether people will take the vaccine as people with these beliefs feel like the vaccine will not help them.				Her personal opinion is that if the vaccine is tested and is true, then she will take it. Has seen many misconceptions and myths but her research has shown her that they are false.	Will accept the vaccine if other people are taking it.She will be willing to pay for the vaccine. Believes that if people see her accepting the vaccine and nothing happens to her, they will also be encouraged to accept it.	Older people, pregnant women, nursing mothers, educated people who believe in conspiracy theories	Will want to know the safety and potency of the vaccine,			Does not consider respect to authority because she believes it is a personal conviction						Grassroots and community mobilization. Media, town crier, traditional leaders, opinion leaders. Misconceptions need to be debunked in a simple and effective manner. Visual aids, posters and jingles can be utilized. Pastors should also be involved.
FGD_Mothers of U5	COVID-19 is a lie. It is being used by the government to siphon money. COVID-19 is just malaria. They are just inflating numbers. COVID-19 only exsts for the rich and they brought it to Nigeria. COVID-19 vaccine brings infertility. The COVID-19 vaccine causes paralysis.	False information does not discourage respondent from following preventive measures.		People who live in Calabar municipality	Television, news	Reliable information is sourced from NCDC	Information is shared wherever respondents find themselves.	Respondents are knowledgeable about COVID-19 prevention, transmission, and symptoms. They confirm that they adhere to the NCDC preventive guidelines.	Believes that COVID-19 is real and preventive measures should be adhered to. Another respondent believes it is real because she has seen it killing people.	COVID-19 is a lie. They say the government is using it to swindle funds, and it is just malaria.	Respondents believes that they can contract the disease if they do not adhere to the safety guidelines.				Health workers in the community support vaccination.				There is general acceptability of vaccines. Believes that vaccines are safe and used in preventing disease. Some stubborn mothers will stay at home and refuse to bring their children out for vaccination.	Respondent needs to know where the vaccine is coming from first.	Majority of respondents say they will accept the vaccine to prevent COVID-19, to be safe and because they do not want to die. Some people in the community may not take it because they do not want to die.		Respondent needs to know where the vaccine is coming from first before she will be willing to take it. Another respondent says if NAFDAC approves the vaccine, and the leaders take the vaccine, then they will too.									Healthworkers should sensitize community members. Seminars, workshops, and schools can be used in community sensitization.
FGD_Older Mothers	COVID-19 will not get to the community. COVID-19 is not real. COVID-19 is used for business, and those who aren't sick say they are sick so they can collect money. They (the government) want to use COVID for election. COVID only affects places with cold environment.	Respondents do not use face mask because of the belief that COVID-19 will not get to them.			Radio, television, church			Respondents are knowledgeable about COVID-19 prevention, transmission, and symptoms. However, they do not adhere to preventive measures because they believe COVID-19 will not get to them.	Respondent believes that COVID-19 cannot come to their community.	Community members are praying that COVID-19 will not come into their community.	Some respondents are concerned about contracting the disease and are praying that it does not come into their community. A respondent believes she cannot get COVID because the weather in Nigeria is too hot for the virus.		Respondents will take the vaccine if their doctor or health provider recommends it.							Respondents say they do not know enough about the COVID vaccine, but have heard that it can prevent COVID-19. One says if people in Lagos take the vaccine, then she will too.	Majority of respondents say they will accept the vaccine to prevent COVID-19. They are willing to pay for the vaccine but believe that paying for it will reduce the number of people who accept the vaccine. A respondent says she will not accept it because she wants to die.	People who believe that COVID is not real.									Believes that if the chief says they should take the vaccine, they will.	Community sensitization to educate about the vaccine.

## Sheet: Gombe
Themes:	Conspiracy theories (CT)				Information & Communication			Perception about COVID & COVID vaccine				Trust		Social Norms					COVID-19 vaccine acceptability				Moral Foundation						Recommendation
Description of theme:	Content of conspiracy theories circulating about COVID-19 and COVID-19 vaccines. Characteristics that predict the likelihood of believing in COVID-19 or COVID-19 vaccine conspiracy theories and its drivers				Source of information about COVID and COVID vaccine, how realiable the source is, and platforms were these information are disseminated			Knowledge about COVID-19, self-perception and of others, and percieved risk posed by the disease				How confident they feel in the government and service providers		Describe any social norms involved in decision making for observing preventive measures and vaccination, and reasons for refusals					Attitudes about vaccine, acceptability of COVID vaccine, and reasons for refusal				Decision making process for vaccination i.e. When you want to make a decision about vaccination for yourself or your children, what are the things you consider?						Approaches to overcome conspiracy beliefs and theories about vaccination.
Categories	Information heard	Effect of CT on COVID preventive mesaures	Effect of CT on COVID vaccine acceptability	Demography of conspiracy theory belivers	Source of information	Reliability of source of information	Sharing platform & means of verifying credibility	Knowledge about COVID-19	Self perception	Perception of others	Risk to self	Confidence in Govt authorities	Confidence in Service providers	Colleagues	Service providers (doctors, nurses etc.)	Community & Religious leaders	Peers/ close relative	Community members	Opinion about vaccines in general	Personal opinion about COVID-19 vaccines	Acceptability of COVID-19 vaccine	Vaccine hesistancy	Caring	Fairness	Respect	Liberty	Loyalty	Purity	Conspiracy theories	Vaccine Hesistancy	Type of messages and who to disseminate
KII with Program manager	COVID is not real in Nigeria, ony present in the western countries. COVID is a biological warfare, COVID is jus politics, Western countries are just playing third world countries. It is a disease of the western world. COVID figures are not true	Due to some of this misconceptions people find it difficult to adhere to preventive measures and feel it isnt necessary	Most people wont take the vaccine because they belief it is politicized and hence vaccine might not be safe	Uneducated	Health awareness campaign by NCDC, media jingles, SMS, posters	Reliable information coming from team of experts	Information is shared via social media using whatsapp, facebook. All of the information shared are verified because there are link to click on to read about it. Information shared are received from verified organization such as CDC, MOH and other relevant bodies	COVID-19 is a viral infection that affects the respiratory systems. Respondent have a very vast knowledge of COVID-19, its symptoms, modeof transmission, prevention and treatment	There are pandemic in the past and COVID is also one. There have been SARS, MERS in the past which were all viral heence the belief in COVID. Believes COVID is real, however the unbelief of others is jeopardizing efforts to curb the pandemic	Most do not belive it is real and are of the opinion that it is a disease of western countries and cannot affect Nigerians. A lot believes the figures of COVID patient in Nigeria are manipulated	Health workers have very high risl of contracting the disease hence the need to adhere to the preventive measures to remain healthy. There is no actual management and treatment for COVID hence the risk is high	Information from government are not effective, people have not seen evidence to show that COVID is real. There are no publications and media evidence showing the isolation center				Traditional rulers plays alotof role in helping communities make informed decision	Believe they can ensure that members of their family takes the vaccine		Prevention is better than cure. Vaccines have played a lot of roles in the past centuries. It provided protection against all diseases so having COVID-19 vaccine can go a long way in curtailing the COVID-19 pandemic	Concerns over the safety of the vaccines because it hasn’t gone through adequate clinical trials. Duration of production is too short to develop an effective vaccine. Believes vaccine will work but wont be 100% effective due to various variants of COVID been discovered	Yes because Nigeria have a team of expert that must have verified the safety of the vaccines before use. There is a need for government to provide information with regards to the safety of the vaccine.	The uneducated in the villages mostly fulanis and hausa may likely not take the vaccines due to western source of the vaccine	Safety of the vaccine, has there been clinical trials. My duty is to protect my love ones	Everyone should have access to the vaccines	Not really		Government decides whats good for the populace, if they certified the vaccine to be good then I will take it	Vaccine is scientific and have nothing to do with faith or religion	Make available adequate information, dissseminate these information through cultural, traditional and religious structures	Create massive awareness and sensitization campaigns. Government should publish names of patient that recovered from COVID	Messages should contain information that COVID-19 exists, messages should address religious misinformation on COVID. Federal government, Religious leaders, traditional leaders, politicians and philantropists should play major
KII with Religious leader_Balanga	COVID kills only older people, Government way to siphon money which has led to state increasing the number of affected persons, COVID-19 is a global agenda where microchip will be used to control the population, then a new world order will arise, COVID-19 is meant to eliminate some persons from existence, COVID-19 is a way of introducing 666, COVID is an impact of 5g introduction		Have a lot of conflicting information on COVID-19 vaccine, meaning we would be watching to see what happens. I believe in vaccines however due to several information we stumble on I havent made up my mind. Information such as COVID-19 is a global agenda where microchip will be used to control the population, then a new world order will arise	Young persons	Social media, traditional media, posters, pamphlets, sensitization, workshop by government and NGOs	Some from the government are considered reliable e.g NCDC	Share information during Sunday sermons and fellowship program, Also share on social media. Do not necessarily depending on the source, if information is from NCDC its usually not verified	COVID is a respiratory disease caused by a virus and contracted through droplets. Respondent is aware of preventive measures and some symptoms of COVID-19	Believe COVID is real and do not share the perception of others. COVID-19 is curable, can be treated and prevented	Most believe it’s a means for government to siphon money for their personal benefits	Anyone can get COVID	Government have to be firm and proactive in the interest of the citizens. They need to ensure that whatever comes into the country should be in the best interest of Nigerians			Very important to determine acceptance of the vaccine	Very important to determine acceptance of the vaccine			Vaccines is a proactive way of managing disease than controlling, it is cheaper, reliable and dependable than treatment. Better to invest in vaccines than prevention	Have a lot of conflicting information on COVID-19 vaccine, meaning we would be watching to see what happens. I believe in vaccines however due to several information we stumble on I havent made up my minds.Have seen videos on social media where people fall sick after taking the vaccine and have also seen people take without any adverse effect therefore it’s a mixed feelings for now and also depen…	I will get vaccinated because it is important. However I need to see the how effective it is, how accessible is it, how affordable and how available it is. Most of my church members and family will take the vaccine	Highly educated. The philosophers, people that think they know too much, they include scholars, free thinkers. There are some in Gelewo community in Balanga LGA							The government should avoid making the vaccine compulsory because this will further establish the conspiracies	Dissemination of information to counter conspiracy narratives	Messages on COVID-19 should be localized, describe to people who COVID-19 as affected in their locality. Respected persons should be propagating these informations like religious and traditional leaders
FGD with health workers	Obama said COVID-19 vaccine will kill Africans, COVID 19 is politics, Means to steal government money, COVID is not real, COVID-19 aim is to reduce world popualtion,	Most in rural areas are discouraged particularly on the use of nose mask due to the circulating misinformations		Some educated and most uneducated	Media, NCDC, Posters, Fliers, Public awareness, TV, newspaper	Information from sources like NCDC are very reliable because they are the one responsible for handling the situation	Share information from TV and radio. However we do not share some information from social media. Follow NCDC pages on social media	COVID-19 is a viral infection that affects the respiratory systems,.Respondent have a very vast knowledge of COVID-19, its symptoms, modeof transmission, prevention and treatment which includes vitamin C, loratidine,azthromycin and sometime steaming	Some respondent believe COVID-19 exist while some have mixed feelings because government have failed to tackle health issues like Malaria but seem to have very high interest in COVID	Perception is mixed some believe while some don’t	As health workers we are exposed to clients that may or may not show symptoms hence we are at a high risk of getting infected	Government commitment will determine what will be possible or not. Government shou;dnt make the vaccines compulsory. Government have done well in communicating the threat associated with COVID. Most repondent will take the vaccine if recommed=nded by the government through NPHCDA			Very important to determine acceptance of the vaccine	Very important to determine acceptance of the vaccine			Some are of the opinion that vaccines are not good while some believes vaccines are very impotant	Lack of adequate information on the vaccine hence I do not believe in it The vaccine is 50% effective and 50% ineffective. More englightment is needed before bringong the vaccine due to circulating stories on the vaccine. The vaccine is not safe because 1million doses supplied to South Africa is not effective against the new variant of the COVID. Also there are no information concerning the durat…	1 respondent noted willingness to take the vaccine because the previous vaccine received as not caused any harm rather it protects. Most people in the community wont take the vaccine	Uneducated							Public awareness by showing people in the isolation centers being treated for COVID, regulating the social media		Government, health workers, NCDC, religious leaders should all be involved. Messages should be focused on COVID is real with facts. Messages should be disseminated on social media
KII with health worker	Government is using COVID to siphon money, COVID-19 is a source of income for health workers through mask sells, Reduce the population of Africa, COVID-19 is a political propaganda	Most persons encountered do not believe in these preventive measures because of the information that COVID-19 is not real	Those that do not believe it exist wont take the vaccine because they believe it’s a political propaganda	Young persons and old persons	Social media, TV, Trainings, Seminars	Trainings and seminars are reliable because they are scientific facts. Information from social media are not reliable sometimes	Google information from social media to verity before we share	COVID-19 is a pandemic disease and it could be airborne and highly contagious and it affects all ages. Respondent have a very vast knowledge of its symptoms, prevention and treatment	COVID-19 is real because we have seen a lot of diseases in the past like polio, small pox and flu	Some do not believe the COVID-19 is real	Anyone can easily get COVID due to the mode of transmission through bobdy contact. It is a very dangerous disease	Believe the government cannot introduce the vaccine without proper test. Government should supply the vaccines adequately and should be fairly distributed. Government communication is not enough as there are still a lot of uninformed persons				They are well respected, people will listen to their recommendations				Volunteers needs to take the vaccine first and then we observe any side effect. The vaccine should be applied on the Whites first. If previous vaccines works, I believe the COVID-19 vaccine can work also	Yes, believing the vaccine must have been tested by the government. Knowing the availability and where to access the vaccine is important. Vaccine shouldn’t be compulsory, this will lead to large number of non-compliance. Vaccine should be free like others	Uneducated in rural areas							Advocacy through the use of mass media. Seminars and forum to explain COVID-19 in details to religious and community leaders	Through dialogue and inter-personal meetings using health workers and other trained personels	The president, governors, senators, chairmen, community and religious leaders.
FGD with Male Youth	COVID-19 is designed to reduce population of Africa, Most people believe COVID is fake		Most respondents wont be taking the vaccine when its available because government are just enriching themselves and also it aim to depopulate Africa	Uneducated and Educated persons, People that are not in government	Social media, Print media	Print media are reliable but information from social media are less reliable	Share verified information on facebbok, instagram and through verbal conversations	Respondents are aware of some symptoms of COVID, the preventive measure and treatment with vaccine	Some respondent believe COVID-19 does not exist while some believe it is real but not in Africa because Africans have spiritual support and backings. 1 respondent believes COVIDis real and present in Nigeria	Many are with impression that its not real and its just cold and cough	Concerned that it can easily be spread to others	Government wants to enrich themselves, COVID is mainly for business purpose. People are not convinced by the government	Some believe in their doctos to recommend while some wont listen to the doctor recommendation with regard to COVID						Vaccine that have been tested and use in Nigeria is good.	The vaccine should be developed in Africa. Pfizer are the major producer of COVID vaciine, they also produced the polio vaccine which have side effects. 1 respondent believed they created the vaccine alongside the virus and its not new	Most respondents wont be taking the vaccine when its available because government are just enriching themselves, not eillingly to take the vaccine even if its free 1 Respondent is willing to take vaccine if its certified by NCDC	Educated and engligthened ones							Government needs to proof to the masses that they can be trusted	Sensitization and prove it with evidence
FGD with Female Youths	COVID vaccine is a lie and a means to embezzle money		Believes COVID is real and cant be discourage by CTs, same happened during polio but now everyone takes the polio vaccine	Old persons, uneducated, drunkards	NCDC, TV, Radio and Through their children from Lagos	Respondents believes sources of information are reliable even though they cant see it	Share information through door to door education	COVID 19 disrupted their businesses, way of life and movement. Schools were forced to stop and markets closed. Aware of the preventive measures and some symptoms, however respondent don’t understand how it spreads. Some listed use of Septrim for treatment	COVID is real, Abba Kyari died of it last year	Most of the poor communities do not believe it because they havent received any of the relieve funds and believes the government is enriching themselves	Respondents believe they all can contract the disease. The disease see very scary and can lead to death	Government have tried their best to communicate threats with COVID. Government should educate masses on the side effects of the vaccine				They play important role in vaccination			Vaccines are very important, prevention is better than cure, we have seen this with measles	Pray that the vaccine works and protect against COVID. COVID vaccine will help and support the recovery from this pandemic. They should check for any adverse effects the vaccine may have.	All respondents are willing to take the vaccines once its confirmed that there are no adverse effects. People would accept because the protection is important								Education through radios, social media and TV. Show proofs like pictures and video evvidence of infected persons	Vaccine should be made compulsory if neccessary	Doctors, Health workers, Religious and traditional leaders should provide and disseminate these messages

## Sheet: Ebonyi
Themes:	Conspiracy theories (CT)				Information & Communication			Perception about COVID & COVID vaccine				Trust		Social Norms					COVID-19 vaccine acceptability					Moral Foundation						Recommendation
Description of theme:	Content of conspiracy theories circulating about COVID-19 and COVID-19 vaccines. Characteristics that predict the likelihood of believing in COVID-19 or COVID-19 vaccine conspiracy theories and its drivers				Source of information about COVID and COVID vaccine, how realiable the source is, and platforms were these information are disseminated			Knowledge about COVID-19, self-perception and of others, and percieved risk posed by the disease				How confident they feel in the government and service providers		Describe any social norms involved in decision making for observing preventive measures and vaccination, and reasons for refusals					Attitudes about vaccine, acceptability of COVID vaccine, and reasons for refusal					Decision making process for vaccination i.e. When you want to make a decision about vaccination for yourself or your children, what are the things you consider?						Approaches to overcome conspiracy beliefs and theories about vaccination.
Categories	Information heard	Effect of CT on COVID preventive mesaures	Effect of CT on COVID vaccine acceptability	Demography of conspiracy theory belivers	Source of information	Reliability of source of information	Sharing platform & means of verifying credibility	Knowledge about COVID-19	Self perception	Perception of others	Risk to self	Confidence in Govt authorities	Confidence in Service providers	Colleagues	Service providers (doctors, nurses etc.)	Community & Religious leaders	Peers/ close relative	Community members	Opinion about vaccines in general	Personal opinion about COVID-19 vaccines	Acceptability of COVID-19 vaccine	Demography of people who will not accept the vaccine	Vaccine hesistancy	Caring	Fairness	Respect	Liberty	Loyalty	Purity	Conspiracy theories	Vaccine Hesistancy	Type of messages and who to disseminate
FGD_Religous Leaders	COVID-19 is not real. COVID-19 is not in our land. COVID-19 is in China but not in Nigeria . Americans and Chinese are fighting over the vaccine and will use Nigerians for experiments.				Radio, Church, Town gatherings and town crier, social media	They believe that information gotten from town crier and church are reliable.	Information is spread in church, schools, friends and social media. Respondents say they verify information by checking for consistency. NCDC page is also used to verify information.	Respondents are knowledgeable about COVID-19 prevention, transmission, and symptoms. They confirm that they are adhering to the preventive measures	Majority of respondents believes that COVID-19 is real. A respondent believes that it is not in Nigeria because he does not understand how people have been able to recover from a disease that is said to have no cure.	COVID-19 is not real. COVID-19 is not in our land. COVID-19 is in China not in Nigeria.			Doctors must first give themselves the vaccines before respondent agrees to take the vaccine.			People who go to Faith Tabernacle church will not take the vaccines and do not go to hospitals because that is what their faith demands. Jehovah Witness members will also not take the vaccine.			They report general acceptability of vaccines in the community.	Majority of respondents express fear and hesitance about the vaccines.	Majority of respondent report that they will not take the vaccine because of one's belief he will die if he takes it and they want to use him to do experiments. Other respondents express uncertainty, and say that others including doctors need to take the vaccine first before he does.		Respondents report that they will wait for others to take the vaccine before they do. Respondents also express fear as to the genuiness of the vaccine.				Respondents believe the vacciine should not be made mandatory, and people should be able to choose whether or not to take the vaccine.				Meeting needs to be held with the King where the vaccines are properly talked about to overcome vaccine hesitancy in the community. Town crier should also be used in educating about the vaccines. Church leaders and clergy should also be approached. The people who are bringing the vaccine should take it in front of the people.	Meeting needs to be held with the King . Town criers, church leaders and clergy, youth leaders should be used in community sensitization on the vaccine. Teachers should also be used to educate their students.
KII with SERICC Ebonyi	COVID-19 is not real. The government is cooking up numbers. It is disease for rich men. It is a disease for white people. It is a way of constraining people's businesses.	Respondent believes that conspiracy theories can discourage people from adhering to preventive measures		Uneducated	Television, radio, internet sources, newspapers,	Gets reliable information from the PTF, NCDC, NPHCDA and SPHCDA	Shares information wherever he finds himself such as church.	Respondent is knowledgeable about COVID-19 prevention, transmission, and symptoms.	Believes that COVID-19 is real and adheres to preventive measures to ensure that he does not get it and does not spread it to the people around him.	Majority of people believe that COVID-19 is real, however, there are still some people who do not believe that it is real.	Believes that he can get infected because he believes it is real.									Believes the COVID-19 vaccine will prevent him from contracting the disease.	Respondents says he will consider the source, storage, handling, and administration of vaccine in order to decide whether to accept the vaccine. Respondent reports that he will take the vaccine, and will make sure those in his office also take it.		There are people who will not take the vaccine because of their faith.	Considers caring for others as part of why he takes vaccines because he is a health worker.		Accepts vaccine to obey authorities.		This is not among the primary things he considers, but will also give it secondary consideration.			There should be transparency in the handling of the vaccine so that all doubts will be cleared.	Stakeholders such as medical personnel, immunization officers, healthworkers should sensitize the community. Handbills, posters, social media can also be used in communicating with the public.
FGD with Male Youth	COVID-19 is a lie because they have not seen anyone who contracted the disease. It is cold that brings COVID-19. COVID-19 vaccine kills people.		Believes that fake news will prevent people from taking the COVID-19 vaccine.		Radio, online sources, Facebook, Text messages from MTN and others, Conversations in beer parlours	Believes that information they recieve is reliable.	Information is shared with friends, family, customers, through phone calls, text messages and online chat platforms like WhatsApp. Verifies credibility by calling friends in other states like Lagos, and trusted individuals, to find out if the information they received is true.	Respondents are knowledgable about COVID-19 prevention, transmission, and symptoms, even though they doubt the existence of the disease in their state.	Believes that COVID is real, but that there is no COVID-19 in their state (Ebonyi).	People in the state believe that COVID-19 is not in Ebonyi state because they have not seen or heard of any cases.	Adheres to preventive measures such as handwashing, wearing of face masks and social distancing, but do not believe that it can affect them in their state.									Majority of respondents believe that vaccines save lives, and that the vaccine will prevent them from contracting COVID-19. One respondent believes that the production of the vaccine was rushed.	Most respondents are willing to accept the vaccine.		Respondent believes that people are afraid of the vaccine, and the fear will prevent people from taking it. Also believes that fake news will prevent people from taking the COVID-19 vaccine.									Village councillor, ward councillor, village head, village youth, religious leader can be used in educating the people about the COVID-19 vaccine. The message should be communicated using pictures as seeing is believing.
FGD with Female Youth	There is no COVID-19 in Nigeria. COVID-19 is a way for the government to make money for themselves. COVID-19 is just malaria. COVID-19 cannot survive in a hot environment. Alcohol (hot drink) can kill the virus. Ginger, garlic, hot tea and hot eba can kill the virus. The COVID-19 vaccine will be used to reduce the population.		Respondents are scared of accepting the COVID-19 vaccine due to the conspiracy theories, because they believe the vaccine will kill them.	The aged	Television, radio, phone, text messages from NCDC, Facebook and WhatsApp,		Respondents do not believe that all they see is true, especially information gotten from Facebook, but have no means of verifying information received. Information is shared with friends and family through discussions, forwarding of messages from NCDC, Facebook status updates .	Respondents are knowledgeable about COVID-19 prevention, transmission, and symptoms. They confirm that they adhere to the NCDC preventive guidelines.	Respondents believe it is not in Ebonyi state because they have not seen any COVID-19 cases.	The perceptions are mixed. Some believe that the disease is real, while some do not and have various misconceptions.	Respondents adhere to preventive measures such as handwashing, wearing of face masks and social distancing, and believe they can contract the disease.	Believes that the government is trying their best in the COVID-19 response.							Respondents believe that vaccines are good and vaccines work in preventing disease.	Respondents are worried about the vaccine side effect.	Respondents are not convinced about accepting the vaccine because of the fear of the side effects. A respondent believes it is for prevention and will accept the vaccine. Respondents believe that people in the community will not accept the vaccine because they are scared it is from a foreign land and will kill them.	The aged and grandmothers may not take the vaccine because they are afraid of the pain of the syringe.					If the vaccine sis made compulsory, people will decide not to take the vaccine.				Vaccine should be taken in front of the people, so the people will also be encouraged to take it. Respondent also suggests financial incentive will encourage her to take it.	The chiefs, women leaders, teachers can be used in spreading the message. Social media can also be used.
KII with Health Worker	COVID-19 is not in Nigeria anymore, COVID-19 is still in Nigeria, but not the way it used to be				Social media, Training from NPHCDA,		Shares information but did not provide medium used for sharing	Respondent is knowledgeable about COVID-19 prevention, transmission, and symptoms.	Believes that COVID-19 is not in Nigeria the way it used to be.	People believe that COVID-19 is not real.	Believes that he can contract the disease because of the information he is receiving about COVID-19								Believes that vaccine is good for prevention of disease. Says there is good acceptability of vaccines in Nigeria	Believes that the COVID-19 vaccine is good and safe in tackling COVID-19	Will accept the vaccine if he sees others within his health facility that have taken it.	People who drink heavily	Believes that people will take the vaccine because it protects their health					Will take the vaccine out of loyalty to the government.	Does not consider purity		Believes that penalities should be put in place for those who do not take the vaccine.	Teachers, Pastors and Traditional leaders can be used in disseminating information on the COVID-19 vaccine.
KII with LGA Program Manager	COVID-19 is not real. Politicians are using it to extort money. There is nothing like COVID-19. The weather in Nigeria is too hot for COVID-19 to survive.	Believes that CTs prevent people from adhering to preventive measures because of the difficulty he experienced during community sensitization outreaches.		People in remote areas.	NPHCDA, state chapters, handbills from WHO,	Believes that information from NPHCDA and WHO are reliable	Shares with family, community sensitization outreaches. Verifies information with WHO website.	Respondent is knowledgeable about COVID-19 prevention, transmission, and symptoms.	Believes that COVID-19 is real and adheres to preventive measures to ensure he does not contract the disease.	People believe that COVID-19 is not real. Politicians are using it to extort money. There is nothing like COVID-19. The weather in Nigeria is too hot for COVID-19 to survive.	Believes that he can contract the disease because he is a health worker.	Believes that the government has perfromed well in the COVID-19 response.								Believes that the vaccine has been tested and is effective	Will accept the vaccine because they have received training from NPHCDA and he has more information on the COVID-19 vaccine.	People from religous sect - Faith Tabernacle and Jehovah Witness.		Will take the vaccine to ensure that his patients do not get the vaccine.			Believes that the vaccine should not be made mandatory.				Community sensitization should be conducted	Community heads, traditional leaders, clergy, should be engaged in taking the vaccine first, so their followers are also encouraged to take it.
KII with Tertiary Health Worker	COVID-19 is not real, COVID-19 is just malaria. When some people took the vaccine they fell down			It cuts across various demographics - learned and unlearned . Youths because they are always on the internet	NCDC, media - television, radio and social media	Trusts the reliability of the information he receives from NCDC, TV and radio stations, but does not trust the information gotten from social media such as WhatsApp	Shares information with patients	Respondent is knowledgeable about COVID-19 prevention, transmission, and symptoms.	Believes that COVID-19 is real because of the positive samples he has seen in his facility										Believes that vaccines are necessary for preventing diseases	Saw in the media that someone fell down immediately after taking the vaccine, and is wary about taking the vaccine until he has seen others who take it and are fine.	Will be willing to accept the vaccine after he has seen others who have taken it. Believes that people will take the vaccine depending on how it is communicated to them.	People in remote areas	Believes that when leaders of home, pastors communicate that the vaccine is good, others will follow suit and accept it.								Believes that training and sensitizing the youth will help with uptake of the vaccine.	NCDC and religous leaders are the best people to provide information on COVID-19 and the vaccine. Television, radio should also be used. The government can also give palliatives to reduce hunger first, so people will be more receptive to information concerning the COVID-19 vaccine.
